# Supplementary material for: Temporal transcriptomic changes in the THY-Tau22 mouse model of tauopathy display cell type- and sex-specific differences
Source: Acta Neuropathol Commun. 2025 May 7;13:93. doi: 10.1186/s40478-025-02013-z (PMC12060421; doi:10.1186/s40478-025-02013-z)
Supplement: Supplementary file 2 — Supplementary Material 2 [file 40478_2025_2013_MOESM2_ESM.xlsx]

## Sheet: ST1
Supplementary Table ST1: List of marker genes for each of the identified cluster/cell type (THY-Tau22 scRNA-seq data, 17-months age)
P-value	avg. log2FC	pct.1	pct.2	P-value adj.	Cluster no.	Gene symbols	Cell type
3.96611e-298	2.35008	0.957	0.078	7.01247e-294	0	Ctss	Microglial cells
3.96611e-298	2.17041	0.989	0.461	7.01247e-294	0	Cst3	Microglial cells
3.96611e-298	1.94105	0.894	0.066	7.01247e-294	0	Cx3cr1	Microglial cells
3.96611e-298	1.43231	0.774	0.048	7.01247e-294	0	Hexb	Microglial cells
3.96611e-298	1.39271	0.868	0.402	7.01247e-294	0	Jun	Microglial cells
3.96611e-298	1.35162	0.707	0.203	7.01247e-294	0	Egr1	Microglial cells
3.96611e-298	1.26634	0.929	0.467	7.01247e-294	0	Tmsb4x	Microglial cells
3.96611e-298	1.19299	0.673	0.033	7.01247e-294	0	C1qc	Microglial cells
3.96611e-298	1.18815	0.614	0.128	7.01247e-294	0	Atf3	Microglial cells
3.96611e-298	1.17937	0.638	0.168	7.01247e-294	0	Nfkbia	Microglial cells
3.96611e-298	5.03502	0.999	0.291	7.01247e-294	1	Plp1	Oligodendrocytes
3.96611e-298	1.99426	0.888	0.029	7.01247e-294	1	Ermn	Oligodendrocytes
3.96611e-298	1.90339	0.953	0.42	7.01247e-294	1	Fth1	Oligodendrocytes
3.96611e-298	1.82805	0.709	0.039	7.01247e-294	1	Ptgds	Oligodendrocytes
3.96611e-298	1.71177	0.869	0.061	7.01247e-294	1	Mbp	Oligodendrocytes
3.96611e-298	1.7028	0.841	0.114	7.01247e-294	1	Car2	Oligodendrocytes
3.96611e-298	1.56936	0.823	0.062	7.01247e-294	1	Mal	Oligodendrocytes
3.96611e-298	1.40507	0.673	0.034	7.01247e-294	1	Apod	Oligodendrocytes
3.96611e-298	1.35846	0.743	0.027	7.01247e-294	1	Mag	Oligodendrocytes
3.96611e-298	1.26644	0.872	0.261	7.01247e-294	1	App	Oligodendrocytes
3.96611e-298	2.51746	0.98	0.177	7.01247e-294	2	Slc1a2	Astrocytes
3.96611e-298	2.06757	0.964	0.202	7.01247e-294	2	Atp1a2	Astrocytes
3.96611e-298	1.83574	0.945	0.312	7.01247e-294	2	Sparcl1	Astrocytes
3.96611e-298	1.63581	0.896	0.276	7.01247e-294	2	Apoe	Astrocytes
3.96611e-298	1.60692	0.82	0.08	7.01247e-294	2	Clu	Astrocytes
3.96611e-298	1.60352	0.855	0.079	7.01247e-294	2	Plpp3	Astrocytes
3.96611e-298	1.52729	0.835	0.106	7.01247e-294	2	Ttyh1	Astrocytes
3.96611e-298	1.46048	0.814	0.093	7.01247e-294	2	Slc1a3	Astrocytes
3.96611e-298	1.43432	0.747	0.054	7.01247e-294	2	Aldoc	Astrocytes
3.96611e-298	1.2899	0.762	0.099	7.01247e-294	2	Acsl3	Astrocytes
3.96611e-298	2.02002	0.89	0.047	7.01247e-294	3	Flt1	Endothelial cells
3.96611e-298	1.54602	0.775	0.087	7.01247e-294	3	Bsg	Endothelial cells
3.96611e-298	1.41263	0.814	0.168	7.01247e-294	3	Sptbn1	Endothelial cells
3.96611e-298	1.40069	0.678	0.026	7.01247e-294	3	Cxcl12	Endothelial cells
3.96611e-298	1.31911	0.722	0.025	7.01247e-294	3	Abcb1a	Endothelial cells
3.96611e-298	1.26959	0.698	0.023	7.01247e-294	3	Adgrf5	Endothelial cells
3.96611e-298	1.17895	0.654	0.043	7.01247e-294	3	Spock2	Endothelial cells
3.96611e-298	1.15103	0.644	0.022	7.01247e-294	3	Ptprb	Endothelial cells
3.96611e-298	1.08535	0.399	0.028	7.01247e-294	3	Rgs5	Endothelial cells
3.96611e-298	1.03553	0.589	0.013	7.01247e-294	3	Cldn5	Endothelial cells
3.96611e-298	3.14183	0.71	0.054	7.01247e-294	4	Meg3	Neurons
3.96611e-298	1.45313	0.546	0.02	7.01247e-294	4	Snhg11	Neurons
3.96611e-298	1.07105	0.48	0.014	7.01247e-294	4	Syt1	Neurons
3.96611e-298	1.00425	0.601	0.164	7.01247e-294	4	Ttc3	Neurons
3.96611e-298	0.926736	0.431	0.094	7.01247e-294	4	Kcnq1ot1	Neurons
3.96611e-298	0.863835	0.46	0.041	7.01247e-294	4	Map1b	Neurons
3.96611e-298	0.675514	0.374	0.013	7.01247e-294	4	Snap25	Neurons
1.30155e-259	0.66434	0.425	0.155	2.30127e-255	4	Atp2b1	Neurons
3.96611e-298	0.64255	0.372	0.071	7.01247e-294	4	Atp1b1	Neurons
3.96611e-298	0.642155	0.495	0.136	7.01247e-294	4	Gria2	Neurons
3.96611e-298	1.46019	0.861	0.156	7.01247e-294	5	Ptprz1	Oligodendrocyte precursor cells
3.96611e-298	1.44464	0.753	0.015	7.01247e-294	5	Cacng4	Oligodendrocyte precursor cells
3.96611e-298	1.23316	0.688	0.012	7.01247e-294	5	Tnr	Oligodendrocyte precursor cells
3.96611e-298	1.0615	0.609	0.011	7.01247e-294	5	Vcan	Oligodendrocyte precursor cells
3.96611e-298	0.912501	0.543	0.003	7.01247e-294	5	Pdgfra	Oligodendrocyte precursor cells
3.96611e-298	0.853583	0.648	0.121	7.01247e-294	5	Cspg5	Oligodendrocyte precursor cells
3.96611e-298	0.847975	0.606	0.095	7.01247e-294	5	Epn2	Oligodendrocyte precursor cells
3.96611e-298	0.843172	0.628	0.152	7.01247e-294	5	Serpine2	Oligodendrocyte precursor cells
9.13368e-232	0.829321	0.873	0.5	1.61493e-227	5	Ptn	Oligodendrocyte precursor cells
3.96611e-298	0.798072	0.508	0.052	7.01247e-294	5	Olig1	Oligodendrocyte precursor cells
3.77338e-61	1.76242	0.694	0.389	6.67171e-57	6	Apoe	Macrophages
3.96611e-298	1.39906	0.267	0.01	7.01247e-294	6	Cd74	Macrophages
3.96611e-298	1.39168	0.577	0.045	7.01247e-294	6	Lyz2	Macrophages
3.96611e-298	1.28314	0.534	0.005	7.01247e-294	6	Mrc1	Macrophages
2.14021e-70	1.04062	0.945	0.599	3.7841e-66	6	Tmsb4x	Macrophages
1.81944e-59	0.84419	0.71	0.311	3.21695e-55	6	B2m	Macrophages
1.16716e-51	0.762153	0.495	0.184	2.06365e-47	6	Maf	Macrophages
3.96611e-298	0.756849	0.404	0.019	7.01247e-294	6	Dab2	Macrophages
3.96611e-298	0.749654	0.267	0.008	7.01247e-294	6	Cxcl2	Macrophages
2.60791e-50	0.705202	0.616	0.274	4.61104e-46	6	Gm14303	Macrophages
3.96611e-298	2.41897	0.915	0.025	7.01247e-294	7	Mgp	Mural cells
3.96611e-298	2.28052	0.793	0.002	7.01247e-294	7	Prg4	Mural cells
3.96611e-298	1.80187	0.718	0.019	7.01247e-294	7	Igfbp5	Mural cells
2.43701e-222	1.24981	0.766	0.099	4.30888e-218	7	Slc38a2	Mural cells
3.96611e-298	1.16214	0.665	0.008	7.01247e-294	7	Col1a2	Mural cells
3.96611e-298	1.13447	0.707	0.003	7.01247e-294	7	Nov	Mural cells
3.96611e-298	1.1335	0.676	0.004	7.01247e-294	7	Rspo3	Mural cells
3.96611e-298	1.07632	0.644	0.042	7.01247e-294	7	Ildr2	Mural cells
3.24198e-222	1.05119	0.755	0.09	5.73215e-218	7	Atp1b1	Mural cells
3.96611e-298	1.02526	0.676	0.011	7.01247e-294	7	Slc4a10	Mural cells
2.00048e-96	2.27298	0.952	0.256	3.53705e-92	8	Dbi	Ependymal cells
1.18269e-75	1.71796	0.924	0.3	2.09111e-71	8	Hsp90aa1	Ependymal cells
1.45745e-74	1.57806	0.905	0.262	2.57692e-70	8	Gm12346	Ependymal cells
3.96611e-298	1.39217	0.705	0.035	7.01247e-294	8	Nnat	Ependymal cells
4.83313e-183	1.1973	0.79	0.072	8.54545e-179	8	Nudt4	Ependymal cells
3.96611e-298	1.14515	0.724	0.025	7.01247e-294	8	Gm973	Ependymal cells
5.33411e-63	1.08545	0.705	0.147	9.43124e-59	8	Mt3	Ependymal cells
1.88958e-47	1.0831	0.733	0.21	3.34096e-43	8	Syne1	Ependymal cells
3.96611e-298	0.929611	0.533	0	7.01247e-294	8	Ccdc153	Ependymal cells
5.68337e-28	0.876731	0.895	0.498	1.00488e-23	8	Calm1	Ependymal cells

## Sheet: ST2
Supplementary Table ST2: List of global DEGs, i.e. the DEGs that are significant in the pseudobulk analysis combining all cell types together (minabslog=0.50, THY-Tau22 scRNA-seq data, 17-months age)
DEG type	Gene symbols	Male avg. logFC	Female avg. logFC	Male FDR	Female FDR
male-specific	Gm14303	1.34656	-0.214152	1.07797e-108	1
male-specific	Scd2	1.4908	-0.11941	2.53876e-20	1
male-specific	Trf	8.97753	0.629516	1.09027e-19	1
male-specific	Zc3h13	-0.830909	-0.037305	8.00046e-16	1
male-specific	Cpe	1.89913	3.46389	2.60231e-12	1
male-specific	Timp3	-4.56072	3.60162	4.01477e-11	1
male-specific	Ash1l	-0.531919	0.0906617	1.49712e-08	1
male-specific	Zfp36	-0.902188	-0.281322	5.39827e-07	1
male-specific	Rps24-ps3	0.989722	0.0792568	8.72642e-06	1
male-specific	Clu	5.92893	2.85744	4.60066e-05	1
male-specific	Rps24	0.637252	-0.341321	0.000719314	1
male-specific	Prpf38b	5.52233	-1.21681	0.00271199	1
male-specific	Atp2b1	-1.71772	0.295494	0.0111621	1
male-specific	Kmt2e	1.29477	-0.351596	0.0209454	1
male-specific	Luc7l3	-0.541395	0.817237	0.0263136	1
female-specific	Hsp90aa1	-0.93438	0.645757	1	0.00526198
sex-dimorphic	Cst3	40.5842	-34.6487	<2.50E-274	1.37041e-44
sex-dimorphic	Gm42418	-11.3413	58.2761	<2.50E-274	2.97639e-05
sex-dimorphic	mt-Rnr2	-5.67021	3.4537	<2.50E-274	0.0083883
sex-dimorphic	Mbp	17.0115	-3.62979	<2.50E-274	2.41649e-12
sex-dimorphic	Apod	13.098	-4.56384	9.63092e-124	0.000146555
sex-dimorphic	Mt1	8.00073	-6.61335	2.59035e-106	1.26111e-16
sex-dimorphic	Gm6977	0.959771	-1.48712	1.06169e-105	4.65275e-23
sex-dimorphic	Ccl4	21.6054	-2.67296	3.92406e-103	0.0175051
sex-dimorphic	Cx3cr1	-4.40003	1.70007	1.22262e-63	0.000120859
sex-dimorphic	Hspa5	-1.45356	1.45244	1.73367e-43	4.2643e-12
sex-dimorphic	Ckb	0.815328	-0.792267	1.51395e-39	2.12171e-06
sex-dimorphic	Hsp90b1	-1.70249	1.26909	9.37627e-39	2.53453e-23
sex-dimorphic	Flt1	-2.2233	0.899565	4.25373e-37	2.94461e-08
sex-dimorphic	Arhgap5	-0.630722	1.67786	7.32169e-35	0.00187528
sex-dimorphic	Bsg	6.34315	-5.22716	5.8731e-31	1.02199e-26
sex-dimorphic	Ly6c1	1.56769	-4.09171	5.94338e-21	2.54053e-11
sex-dimorphic	Ly6a	1.18544	-2.8476	1.22864e-12	7.74013e-13
sex-dimorphic	Mt3	0.875645	-2.36465	1.86915e-12	6.57513e-06
sex-dimorphic	Ubc	0.613704	-1.02783	7.3136e-12	5.19812e-05
sex-dimorphic	Fosb	2.14027	-3.61902	2.26684e-09	9.35495e-26
sex-dimorphic	Zfp36l1	-1.16847	1.11663	6.39223e-07	0.00414024
sex-neutral	Fth1	25.5249	0.558176	<2.50E-274	1.96984e-09
sex-neutral	Malat1	-18.6446	-5.00852	<2.50E-274	1.96127e-21
sex-neutral	Plp1	-12.8738	-10.5021	<2.50E-274	5.17576e-66
sex-neutral	Cryab	5.008	0.518245	1.29943e-137	1.26045e-06
sex-neutral	Klf2	-0.530442	-2.76052	5.82606e-59	7.62042e-14
sex-neutral	Sparcl1	4.33525	8.41161	6.56548e-21	0.00891408
sex-neutral	Jun	8.76257	1.57208	2.44074e-12	1.13899e-45
sex-neutral	Nes	-0.498786	-0.208793	4.05728e-11	0.000198732
sex-neutral	Ncl	-0.00276631	-0.232982	1.86328e-08	8.73672e-05
sex-neutral	Pltp	-0.0564141	-3.57153	3.97939e-06	9.3042e-12

## Sheet: ST3
Supplementary Table ST3: List of sex-specific, sex-dimorphic and sex-neutral DEGs identified in each of the 9 cell types (minabslog=0.50, THY-Tau22 scRNA-seq data, 17-months age). The table includes the type of DEG (male-specific, female-specific, sex-dimorphic, or sex-neutral), the Gene symol, the log FC statistics in males and females, the false- discovery rate in males and females (FDR), and t…
DEG type	Gene symbols	Male avg. logFC	Female avg. logFC	Male FDR	Female FDR	Cell type
male-specific	Car2	7.1504	2.72671	4.3e-90	1	oligodendrocytes
male-specific	mt-Nd1	14.8374	-2.25217	1.57e-38	1	oligodendrocytes
male-specific	mt-Nd2	10.8395	-0.167488	1.11e-31	1	oligodendrocytes
male-specific	App	1.38152	0.511449	2.33e-15	1	oligodendrocytes
male-specific	Tubb4a	0.678313	-0.0127089	5.93e-14	1	oligodendrocytes
male-specific	Sept4	0.708357	0.193006	2.84e-08	1	oligodendrocytes
male-specific	Rplp1	0.796395	-0.0682241	4.05e-08	1	oligodendrocytes
male-specific	Arl6ip1	0.502996	0.583025	0.00029118	1	oligodendrocytes
male-specific	Trf	9.54603	0.773746	0.00037498	1	oligodendrocytes
male-specific	Cd63	0.546694	-0.029635	0.00361456	1	oligodendrocytes
male-specific	Cd63-ps	0.534276	0.0108919	0.00468433	1	oligodendrocytes
sex-dimorphic	Malat1	-96.7457	85.7094	1.82e-266	1.68e-23	oligodendrocytes
sex-dimorphic	mt-Rnr2	-119.83	39.5396	1.82e-266	4.89e-119	oligodendrocytes
sex-dimorphic	Fth1	25.3427	-1.86666	1.82e-266	2.89e-18	oligodendrocytes
sex-dimorphic	Apod	25.8504	-7.50604	8.48e-66	0.0207884	oligodendrocytes
sex-dimorphic	Gm6977	1.59822	-2.44913	1.96e-53	9.91e-24	oligodendrocytes
sex-dimorphic	Mbp	16.9429	-3.66715	4.21e-50	0.000828189	oligodendrocytes
sex-dimorphic	Mal	-0.680102	5.07235	1.12e-09	1.81e-08	oligodendrocytes
sex-neutral	Gm42418	-2.80449	-18.0376	3.88e-255	1.52e-15	oligodendrocytes
sex-neutral	mt-Rnr1	-41.4535	-87.3797	6.59e-176	3.07e-07	oligodendrocytes
sex-neutral	Cryab	5.44266	0.561614	2.06e-85	9.24e-05	oligodendrocytes
male-specific	Malat1	24.9007	2.88339	1.82e-266	1	microglial cells
male-specific	H2-D1	0.877416	0.104714	2.61e-44	1	microglial cells
male-specific	Gm15427	0.698276	0.266097	3.33e-44	1	microglial cells
male-specific	Tyrobp	5.14134	-0.617838	3.84e-36	1	microglial cells
male-specific	Rps26	0.509581	0.0220658	4.94e-29	1	microglial cells
male-specific	Rpl39	0.550012	0.585453	3.91e-26	1	microglial cells
male-specific	Rpl41	0.547583	0.475029	3.45e-23	1	microglial cells
male-specific	Rock2	-1.07182	-0.190263	4.9e-15	1	microglial cells
male-specific	Ier2	0.602056	0.110135	2.5e-14	1	microglial cells
male-specific	Ly6e	0.568231	-0.000142775	7.49e-11	1	microglial cells
male-specific	Gm16580	0.571761	-0.316192	1.24e-10	1	microglial cells
male-specific	Atrx	-1.47211	0.526195	8.2e-08	1	microglial cells
male-specific	Mycbp2	-1.65163	-1.17448	0.00754738	1	microglial cells
male-specific	Ash1l	-1.08641	0.171014	0.0334491	1	microglial cells
female-specific	Hsp90ab1	2.96672	2.41521	1	0.000806594	microglial cells
sex-dimorphic	Cst3	40.6906	-34.7986	1.82e-266	1.95e-65	microglial cells
sex-dimorphic	Ccl3	2.12401	-3.99278	1.21e-47	0.00128104	microglial cells
sex-dimorphic	Klf2	0.940938	-1.74499	4.05e-17	4.71e-07	microglial cells
sex-dimorphic	Hsp90b1	-1.87129	1.55119	1.83e-13	6.89e-12	microglial cells
sex-dimorphic	Fosb	0.725247	-5.01707	9.36e-07	4.63e-26	microglial cells
sex-dimorphic	Ubc	0.776752	-1.11947	1.39e-05	5.81e-08	microglial cells
sex-neutral	Gm42418	-14.2843	-34.1823	1.82e-266	1.38e-08	microglial cells
sex-neutral	mt-Rnr2	-35.8507	-57.2806	1.82e-266	7.74e-36	microglial cells
sex-neutral	Apoe	44.941	7.64011	3.52e-151	1.59e-12	microglial cells
sex-neutral	mt-Rnr1	-12.7579	-9.14367	1.94e-98	2.44e-14	microglial cells
sex-neutral	mt-Nd5	0.936788	17.2614	9.88e-65	6.56e-07	microglial cells
sex-neutral	mt-Nd1	1.73407	0.359381	7.94e-42	3.59e-05	microglial cells
sex-neutral	Plp1	18.998	4.55145	3.8e-16	4.45e-17	microglial cells
sex-neutral	Cd52	0.266678	8.96412	4.69e-07	1.09e-08	microglial cells
sex-neutral	Jun	8.86902	1.47792	1.64e-05	2.36e-49	microglial cells
male-specific	Clu	6.15925	2.81679	1.42e-14	1	astrocytes
male-specific	Cldn10	0.788052	0.00930364	2.44e-14	1	astrocytes
male-specific	Cpe	2.39499	3.58835	6.82e-14	1	astrocytes
male-specific	Tspan7	3.16403	-0.286092	6.78e-13	1	astrocytes
male-specific	Prnp	0.786546	-0.249546	1.25e-12	1	astrocytes
male-specific	Gpm6b	1.84691	0.268329	1.01e-06	1	astrocytes
male-specific	Actb	0.559711	-0.0342305	8.16e-06	1	astrocytes
male-specific	Ndrg2	0.734996	-3.09911	7.11e-05	1	astrocytes
male-specific	Hist1h2bc	0.6494	0.0562483	0.00062764	1	astrocytes
female-specific	Pnisr	0.674079	1.88076	1	0.000134647	astrocytes
sex-dimorphic	mt-Rnr2	39.2131	-19.6794	1.82e-266	2.11e-17	astrocytes
sex-dimorphic	Apoe	18.6786	-3.98043	1.61e-202	9.32e-07	astrocytes
sex-dimorphic	Cst3	14.5642	-5.59053	2.7e-171	5.51e-42	astrocytes
sex-dimorphic	Gm42418	-1.22157	4.76092	1.67e-93	0.000310058	astrocytes
sex-dimorphic	Mt1	8.38925	-10.0091	1.33e-74	1.08e-23	astrocytes
sex-dimorphic	Mt2	1.6972	-0.995295	1.56e-30	0.000206088	astrocytes
sex-dimorphic	Ckb	1.38176	-1.28249	5.39e-29	1.09e-07	astrocytes
sex-dimorphic	Mt3	1.45175	-2.71623	1.38e-16	2.45e-08	astrocytes
sex-dimorphic	Plp1	13.2507	-20.6675	7.85e-15	1.72e-15	astrocytes
sex-dimorphic	Arhgap5	-0.533794	1.06666	3.05e-08	0.000863031	astrocytes
sex-dimorphic	Prdx6	0.922332	-0.710911	7.99e-06	0.000233185	astrocytes
sex-dimorphic	Slc25a4	0.847294	-0.552189	6.27e-05	0.0352738	astrocytes
sex-neutral	Malat1	-14.1566	-5.25026	1.82e-266	2.1e-24	astrocytes
sex-neutral	Sparcl1	4.5038	8.36357	1.56e-30	0.00312358	astrocytes
male-specific	mt-Cytb	15.798	-3.15857	8.75e-29	1	neurons
male-specific	Sparcl1	7.18533	3.81272	1.58e-26	1	neurons
male-specific	Snhg11	2.50431	-0.349279	2.37e-10	1	neurons
male-specific	Strbp	-0.547121	-0.178668	3.85e-10	1	neurons
male-specific	Arpp21	-2.34078	0.0654842	1.58e-07	1	neurons
male-specific	Map2	-0.76526	-0.504505	2.21e-05	1	neurons
male-specific	Hnrnpu	-0.569244	-2.43249	0.0436472	1	neurons
sex-dimorphic	Plp1	62.8075	-19.1528	1.31e-186	1.97e-28	neurons
sex-dimorphic	Ttc3	-2.0125	1.22823	9.3e-39	2.33e-07	neurons
sex-dimorphic	Slc1a2	0.998513	-10.2634	5.89e-30	5.22e-08	neurons
sex-dimorphic	Glul	1.06843	-0.674016	3.11e-20	0.00907769	neurons
sex-dimorphic	Malat1	-23.7505	57.3076	1.4e-19	2.59e-20	neurons
sex-dimorphic	Slc1a3	0.77926	-0.681962	2.89e-10	1.74e-05	neurons
sex-dimorphic	Cx3cr1	1.80919	-1.70218	1.3e-07	1.43e-07	neurons
sex-dimorphic	mt-Rnr2	-68.291	3.92788	1.91e-06	4.3e-110	neurons
sex-dimorphic	Atp1b1	-0.761133	5.3156	6.35e-06	9.78e-22	neurons
sex-dimorphic	Chgb	-1.25555	3.6542	7.55e-05	3.84e-08	neurons
sex-dimorphic	Calm2	-0.531886	0.851147	0.0009239	0.00299246	neurons
sex-neutral	Meg3	-17.9802	-14.3842	3.62e-120	0.0128335	neurons
sex-neutral	Cst3	14.3855	9.58807	7.71e-60	6.17e-05	neurons
sex-neutral	Jun	-4.17657	-2.2144	2.38e-19	0.00227525	neurons
sex-neutral	mt-Rnr1	-6.4382	-19.1552	1.19e-09	1.28e-05	neurons
male-specific	Id3	1.07337	-0.692157	1.82e-15	1	endothelial
male-specific	Eif3a	-1.87539	-0.172735	2.26e-13	1	endothelial
male-specific	Sparcl1	-2.21256	-2.12659	2.35e-11	1	endothelial
male-specific	Ccdc88a	-0.583408	-0.119038	0.0132492	1	endothelial
male-specific	Rock1	-3.17392	-0.567252	0.0288238	1	endothelial
female-specific	Cxcl12	-0.898161	-1.34295	1	0.00109915	endothelial
female-specific	Ccdc141	0.446306	1.5719	1	0.00494168	endothelial
sex-dimorphic	mt-Rnr2	-22.7546	7.93705	1.82e-266	7.56e-142	endothelial
sex-dimorphic	Malat1	-22.728	68.5338	2.99e-158	2.97e-16	endothelial
sex-dimorphic	B2m	6.42538	-2.16316	5.68e-71	2.72e-06	endothelial
sex-dimorphic	Bsg	6.69004	-5.10258	5.24e-44	1.24e-06	endothelial
sex-dimorphic	Jun	4.66759	-3.94854	1.09e-31	3.74e-08	endothelial
sex-dimorphic	Fos	7.72559	-0.746226	3.03e-21	1.46e-10	endothelial
sex-dimorphic	Ly6a	2.07552	-2.91969	2.86e-20	0.00434496	endothelial
sex-dimorphic	Ly6e	0.771379	-0.797411	2.16e-14	8.65e-05	endothelial
sex-dimorphic	Plp1	10.2014	-7.42418	1.85e-11	3.93e-14	endothelial
sex-dimorphic	Atrx	-0.728152	0.792396	1.35e-05	0.000762458	endothelial
sex-neutral	mt-Rnr1	-3.9967	-5.02432	9.62e-112	1.66e-05	endothelial
sex-neutral	Fosb	3.37832	0.130532	2.16e-05	0.00165744	endothelial
male-specific	mt-Cytb	1.93692	-1.53659	2.02e-08	1	OPCs
male-specific	mt-Nd5	0.519963	1.89071	0.00331347	1	OPCs
sex-neutral	Malat1	-25.5697	-17.0006	8.48e-67	0.000126754	OPCs
sex-neutral	mt-Rnr2	-35.4935	-31.5873	1.9e-63	9.27e-25	OPCs
male-specific	mt-Rnr2	-66.7096	146.503	1.41e-110	1	mural
sex-neutral	mt-Rnr1	0.905102	56.0206	0.0210737	0.000677137	mural
male-specific	Cd74	33.8372	-2.08162	1.68e-08	1	macrophages
sex-dimorphic	mt-Rnr2	-54.1615	38.1342	1.36e-105	3.85e-11	macrophages
sex-dimorphic	Malat1	-25.3061	59.5928	9.27e-19	9.06e-08	macrophages
sex-neutral	mt-Rnr2	85.7495	39.599	4.22e-07	0.00272549	ependymals

## Sheet: ST4
Supplementary Table ST4: List of signficantly expressed genes identified using sex*genotype interaction analysis (edgeR) and their overlap with sex-specific genes identified using Seurat (THY-Tau22 scRNA-seq data, 17-months age, cell-type specific; empty cells for the Seurat analysis correspond to genes that were significant only in the edgeR analysis, but not in the Seurat analysis).
edgeR (Sex*Genotype interaction)								Seurat (sex-specific)
Gene	Avg. logFC	AveExpr	t	p-value	p-value adj.	B	Direction (male)	DEG type	Male avg. logFC	Female avg. logFC	Male FDR	Female FDR	Cell type	Status
mt-Rnr1	-0.929	14.416	-11.364	7.38e-30	1.11e-28	56.774	neg						Astrocytes	unique
Aldoc	0.576	11.864	9.546	1.45e-21	1.74e-20	37.848	pos						Astrocytes	unique
mt-Nd5	0.446	12.679	5.747	9.19e-09	4.6e-08	8.915	pos						Astrocytes	unique
Plpp3	-0.358	11.973	-5.405	6.54e-08	2.8e-07	7.082	neg						Astrocytes	unique
Fth1	0.34	12.812	6.195	5.93e-10	3.23e-09	11.269	pos						Astrocytes	unique
mt-Cytb	0.326	12.468	4.864	1.16e-06	4.62e-06	4.119	pos						Astrocytes	unique
mt-Nd2	0.321	12.582	4.581	4.65e-06	1.55e-05	2.836	pos						Astrocytes	unique
Hspa5	-0.316	12.487	-5.41	6.35e-08	2.8e-07	6.759	neg						Astrocytes	unique
Hsp90b1	-0.267	12.587	-4.756	1.98e-06	7e-06	3.461	neg						Astrocytes	unique
mt-Nd1	0.26	12.311	4.552	5.33e-06	1.68e-05	2.496	pos						Astrocytes	unique
Dbi	0.226	11.952	4.064	4.83e-05	0.000145	0.493	pos						Astrocytes	unique
Car2	0.207	12.058	4.764	1.9e-06	7e-06	3.417	pos						Astrocytes	unique
Ttr	-0.192	11.489	-6.986	2.88e-12	1.92e-11	16.203	neg						Astrocytes	unique
Sept7	-0.169	12.528	-2.591	0.00958	0.0221	-4.357	neg						Astrocytes	unique
Sptbn1	-0.124	12.069	-3.076	0.0021	0.00526	-3.339	neg						Astrocytes	unique
Hbb-bs	-0.083	11.468	-3.241	0.00119	0.00325	-2.921	neg						Astrocytes	unique
Prg4	-0.07	11.471	-3.156	0.0016	0.00417	-3.192	neg						Astrocytes	unique
Gm42418	-1.132	13.69	-14.248	6.66e-46	1.33e-44	93.352	neg	sex-dimorphic	-1.222	4.761	1.67e-93	0.00031	Astrocytes	common
mt-Rnr2	-0.862	18.716	-17.25	2.46e-66	1.47e-64	139.941	neg	sex-dimorphic	39.213	-19.679	1.82e-266	2.11e-17	Astrocytes	common
Apoe	0.752	12.437	8.201	2.48e-16	2.48e-15	26.055	pos	sex-dimorphic	18.679	-3.98	1.61e-202	9.32e-07	Astrocytes	common
Cst3	0.718	13.562	8.032	9.97e-16	7.47e-15	24.694	pos	sex-dimorphic	14.564	-5.591	2.7e-171	5.51e-42	Astrocytes	common
Malat1	-0.708	17.008	-14.708	8.74e-49	2.62e-47	99.799	neg	sex-neutral	-14.157	-5.25	1.82e-266	2.1e-24	Astrocytes	common
Mt1	0.58	11.955	8.141	4.09e-16	3.51e-15	25.459	pos	sex-dimorphic	8.389	-10.009	1.33e-74	1.08e-23	Astrocytes	common
Plp1	0.367	13.277	6.598	4.25e-11	2.55e-10	13.809	pos	sex-dimorphic	13.251	-20.668	7.85e-15	1.72e-15	Astrocytes	common
Pnisr	-0.254	12.261	-3.432	0.0006	0.00171	-1.761	neg	female-specific	0.674	1.881	1	0.000135	Astrocytes	common
Clu	0.191	11.963	2.871	0.00409	0.00982	-3.363	pos	male-specific	6.159	2.817	1.42e-14	1	Astrocytes	common
Actb	0.127	12.951	2.388	0.017	0.0377	-5.003	pos	male-specific	0.56	-0.034	8.16e-06	1	Astrocytes	common
B2m	0.682	12.124	12.747	4.09e-37	1.23e-35	72.97	pos						Microglial cells	unique
Fth1	0.573	12.812	9.597	8.91e-22	5.94e-21	37.965	pos						Microglial cells	unique
Fos	0.461	12.507	7.158	8.39e-13	2.8e-12	17.664	pos						Microglial cells	unique
Nfkbia	0.435	12.159	7.493	6.92e-14	2.77e-13	20.1	pos						Microglial cells	unique
Actb	0.404	12.951	6.255	4.04e-10	8.98e-10	11.698	pos						Microglial cells	unique
mt-Cytb	0.394	12.468	7.854	4.18e-15	1.93e-14	22.652	pos						Microglial cells	unique
Hexb	0.391	12.053	7.677	1.68e-14	7.2e-14	21.518	pos						Microglial cells	unique
Ccl4	0.39	11.756	9.288	1.68e-20	9.16e-20	34.936	pos						Microglial cells	unique
Egr1	0.343	12.335	5.237	1.64e-07	2.52e-07	5.829	pos						Microglial cells	unique
mt-Nd2	0.34	12.582	6.419	1.39e-10	3.34e-10	12.5	pos						Microglial cells	unique
Mt1	0.34	11.955	10.053	9.75e-24	7.31e-23	41.966	pos						Microglial cells	unique
Atf3	0.299	12.106	5.202	1.99e-07	2.98e-07	5.591	pos						Microglial cells	unique
Lyz2	0.286	11.548	11.14	9.18e-29	9.18e-28	53.424	pos						Microglial cells	unique
Mbp	0.246	11.976	9.576	1.09e-21	6.54e-21	37.223	pos						Microglial cells	unique
Cx3cr1	-0.198	12.292	-3.432	0.0006	0.000706	-1.917	neg						Microglial cells	unique
Meg3	0.19	11.76	7.132	1.01e-12	3.03e-12	16.859	pos						Microglial cells	unique
Car2	0.185	12.058	6.874	6.38e-12	1.66e-11	15.044	pos						Microglial cells	unique
Hspa5	-0.178	12.487	-2.75	0.00596	0.00675	-4.126	neg						Microglial cells	unique
Bsg	0.178	11.929	6.138	8.47e-10	1.75e-09	10.303	pos						Microglial cells	unique
Aldoc	0.177	11.864	6.962	3.42e-12	9.78e-12	15.665	pos						Microglial cells	unique
Ptgds	0.172	11.894	6.917	4.7e-12	1.28e-11	15.34	pos						Microglial cells	unique
Ptn	0.169	12.77	5.286	1.26e-07	1.99e-07	5.457	pos						Microglial cells	unique
Ermn	0.168	11.979	7.457	9.11e-14	3.42e-13	19.206	pos						Microglial cells	unique
Flt1	0.155	11.986	6.353	2.14e-10	4.94e-10	11.612	pos						Microglial cells	unique
App	0.153	12.296	4.817	1.47e-06	2.04e-06	3.113	pos						Microglial cells	unique
Dbi	0.151	11.952	5.095	3.52e-07	5.15e-07	4.429	pos						Microglial cells	unique
Slc1a2	0.146	12.413	4.141	3.47e-05	4.25e-05	0.123	pos						Microglial cells	unique
Calm1	0.145	12.496	3.208	0.00134	0.00154	-3.075	pos						Microglial cells	unique
Mal	0.144	11.935	5.894	3.82e-09	6.94e-09	8.789	pos						Microglial cells	unique
Sparcl1	0.143	12.597	4.41	1.04e-05	1.32e-05	1.243	pos						Microglial cells	unique
Rgs5	0.142	11.674	5.432	5.62e-08	9.37e-08	6.179	pos						Microglial cells	unique
Atp1a2	0.142	12.385	4.077	4.57e-05	5.48e-05	-0.156	pos						Microglial cells	unique
Ttyh1	0.136	12.004	4.891	1.01e-06	1.44e-06	3.413	pos						Microglial cells	unique
Cxcl12	0.135	11.784	5.803	6.58e-09	1.16e-08	8.26	pos						Microglial cells	unique
Apod	0.132	11.817	5.37	7.95e-08	1.29e-07	5.841	pos						Microglial cells	unique
Enpp2	0.128	11.774	5.497	3.89e-08	6.67e-08	6.532	pos						Microglial cells	unique
Snhg11	0.128	11.596	5.907	3.52e-09	6.59e-09	8.865	pos						Microglial cells	unique
Cald1	0.126	11.653	4.707	2.53e-06	3.37e-06	2.505	pos						Microglial cells	unique
Sptbn1	0.123	12.069	4.201	2.66e-05	3.33e-05	0.281	pos						Microglial cells	unique
Clu	0.121	11.963	4.502	6.75e-06	8.8e-06	1.589	pos						Microglial cells	unique
Prg4	0.113	11.471	6.531	6.66e-11	1.66e-10	12.729	pos						Microglial cells	unique
Hbb-bs	0.095	11.468	4.717	2.41e-06	3.28e-06	2.546	pos						Microglial cells	unique
Plpp3	0.065	11.973	2.454	0.0141	0.0157	-5.533	pos						Microglial cells	unique
Gm42418	-1.107	13.69	-17.325	6.75e-67	4.05e-65	141.224	neg	sex-neutral	-14.284	-34.182	1.82e-266	1.38e-08	Microglial cells	common
Cst3	0.701	13.562	10.895	1.38e-27	1.18e-26	51.248	pos	sex-dimorphic	40.691	-34.799	1.82e-266	1.95e-65	Microglial cells	common
Jun	0.589	12.998	8.208	2.35e-16	1.17e-15	25.819	pos	sex-neutral	8.869	1.478	1.64e-05	2.36e-49	Microglial cells	common
Plp1	0.53	13.277	11.696	1.59e-31	1.91e-30	59.909	pos	sex-neutral	18.998	4.551	3.8e-16	4.45e-17	Microglial cells	common
Malat1	-0.503	17.008	-11.889	1.62e-32	2.43e-31	62.384	neg	male-specific	24.901	2.883	1.82e-266	1	Microglial cells	common
mt-Rnr2	-0.499	18.716	-12.222	2.9e-34	5.8e-33	66.239	neg	sex-neutral	-35.851	-57.281	1.82e-266	7.74e-36	Microglial cells	common
mt-Nd5	0.408	12.679	7.259	3.99e-13	1.41e-12	18.272	pos	sex-neutral	0.937	17.261	9.88e-65	6.56e-07	Microglial cells	common
mt-Rnr1	-0.396	14.416	-6.029	1.67e-09	3.24e-09	10.336	neg	sex-neutral	-12.758	-9.144	1.94e-98	2.44e-14	Microglial cells	common
Hsp90b1	-0.363	12.587	-6.065	1.34e-09	2.68e-09	10.43	neg	sex-dimorphic	-1.871	1.551	1.83e-13	6.89e-12	Microglial cells	common
mt-Nd1	0.306	12.311	6.179	6.55e-10	1.4e-09	10.91	pos	sex-neutral	1.734	0.359	7.94e-42	3.59e-05	Microglial cells	common
Apoe	0.293	12.437	7.148	9.01e-13	2.84e-12	17.133	pos	sex-neutral	44.941	7.64	3.52e-151	1.59e-12	Microglial cells	common
Calm1	-0.662	12.496	-6.476	9.55e-11	5.21e-10	13.141	neg						Neurons	unique
Hsp90b1	-0.547	12.587	-6.691	2.26e-11	1.8e-10	14.351	neg						Neurons	unique
Gm42418	-0.54	13.69	-4.549	5.43e-06	1.55e-05	2.717	neg						Neurons	unique
App	-0.531	12.296	-6.667	2.67e-11	1.8e-10	14.242	neg						Neurons	unique
Ttr	-0.528	11.489	-11.713	1.29e-31	3.87e-30	60.181	neg						Neurons	unique
Hspa5	-0.518	12.487	-6.485	9.02e-11	5.21e-10	12.921	neg						Neurons	unique
Fth1	0.512	12.812	6.332	2.46e-10	1.23e-09	11.982	pos						Neurons	unique
Atp1a2	0.501	12.385	6.665	2.7e-11	1.8e-10	14.105	pos						Neurons	unique
Hsp90ab1	-0.494	13.132	-5.04	4.69e-07	1.48e-06	4.933	neg						Neurons	unique
Apoe	0.491	12.437	6.159	7.41e-10	3.42e-09	10.847	pos						Neurons	unique
Mbp	0.45	11.976	8.282	1.27e-16	1.52e-15	26.062	pos						Neurons	unique
Pnisr	-0.391	12.261	-3.562	0.000368	0.000884	-1.449	neg						Neurons	unique
mt-Nd2	-0.31	12.582	-2.752	0.00593	0.0111	-3.916	neg						Neurons	unique
Enpp2	-0.285	11.774	-5.799	6.74e-09	2.53e-08	8.598	neg						Neurons	unique
Fos	0.275	12.507	3.647	0.000266	0.000666	-1.475	pos						Neurons	unique
Ptn	0.266	12.77	3.551	0.000385	0.000888	-1.729	pos						Neurons	unique
Hbb-bs	-0.216	11.468	-5.307	1.13e-07	3.75e-07	5.822	neg						Neurons	unique
Flt1	0.209	11.986	4.087	4.38e-05	0.000119	0.157	pos						Neurons	unique
Rgs5	0.2	11.674	3.676	0.000237	0.000619	-1.453	pos						Neurons	unique
Prg4	-0.173	11.471	-4.916	8.86e-07	2.66e-06	3.829	neg						Neurons	unique
Ermn	0.167	11.979	3.522	0.000429	0.000953	-1.998	pos						Neurons	unique
Car2	0.166	12.058	2.946	0.00322	0.00624	-3.859	pos						Neurons	unique
Dbi	-0.165	11.952	-2.703	0.00688	0.0125	-4.542	neg						Neurons	unique
Aldoc	0.156	11.864	2.97	0.00298	0.00596	-3.787	pos						Neurons	unique
Nfkbia	0.151	12.159	2.375	0.0175	0.0309	-5.373	pos						Neurons	unique
Atf3	0.149	12.106	2.342	0.0192	0.0317	-5.447	pos						Neurons	unique
Lyz2	-0.146	11.548	-3.109	0.00188	0.00388	-3.41	neg						Neurons	unique
B2m	0.141	12.124	2.335	0.0195	0.0317	-5.476	pos						Neurons	unique
Plp1	1.771	13.277	16.456	1.46e-60	8.78e-59	126.736	pos	sex-dimorphic	62.808	-19.153	1.31e-186	1.97e-28	Neurons	common
Meg3	-1.244	11.76	-11.526	1.15e-30	2.3e-29	58.552	neg	sex-neutral	-17.98	-14.384	3.62e-120	0.0128	Neurons	common
Cst3	0.791	13.562	8.833	1.07e-18	1.61e-17	30.967	pos	sex-neutral	14.386	9.588	7.71e-60	6.17e-05	Neurons	common
Snhg11	-0.562	11.596	-7.337	2.25e-13	2.25e-12	19.154	neg	male-specific	2.504	-0.349	2.37e-10	1	Neurons	common
Slc1a2	0.499	12.413	5.977	2.3e-09	9.87e-09	9.869	pos	sex-dimorphic	0.999	-10.263	5.89e-30	5.22e-08	Neurons	common
Jun	0.458	12.998	5.776	7.71e-09	2.72e-08	8.613	pos	sex-neutral	-4.177	-2.214	2.38e-19	0.00228	Neurons	common
Cx3cr1	0.345	12.292	5.956	2.61e-09	1.04e-08	9.548	pos	sex-dimorphic	1.809	-1.702	1.3e-07	1.43e-07	Neurons	common
Malat1	0.261	17.008	3.302	0.00096	0.00206	-2.353	pos	sex-dimorphic	-23.751	57.308	1.4e-19	2.59e-20	Neurons	common
Sparcl1	0.182	12.597	2.361	0.0182	0.0313	-5.207	pos	male-specific	7.185	3.813	1.58e-26	1	Neurons	common
Apoe	0.643	12.437	10.067	8.44e-24	6.33e-23	42.215	pos						Oligodendrocytes	unique
mt-Cytb	0.615	12.468	8.8	1.45e-18	7.91e-18	30.428	pos						Oligodendrocytes	unique
Ptgds	0.599	11.894	9.968	2.29e-23	1.53e-22	41.47	pos						Oligodendrocytes	unique
Actb	0.529	12.951	7.813	5.78e-15	2.67e-14	22.286	pos						Oligodendrocytes	unique
Dbi	0.502	11.952	8.746	2.33e-18	1.16e-17	29.887	pos						Oligodendrocytes	unique
mt-Nd5	0.397	12.679	5.751	8.94e-09	2.15e-08	8.29	pos						Oligodendrocytes	unique
Mt1	0.306	11.955	7.548	4.54e-14	1.94e-13	19.772	pos						Oligodendrocytes	unique
Cst3	0.302	13.562	5.966	2.46e-09	6.41e-09	9.231	pos						Oligodendrocytes	unique
Calm1	0.298	12.496	4.761	1.94e-06	3.76e-06	3.019	pos						Oligodendrocytes	unique
Bsg	0.252	11.929	7.214	5.57e-13	2.23e-12	17.255	pos						Oligodendrocytes	unique
Enpp2	0.233	11.774	4.439	9.09e-06	1.6e-05	1.679	pos						Oligodendrocytes	unique
Aldoc	0.216	11.864	6.983	2.95e-12	1.04e-11	15.605	pos						Oligodendrocytes	unique
Jun	0.208	12.998	3.684	0.00023	0.000345	-1.631	pos						Oligodendrocytes	unique
Meg3	0.206	11.76	6.387	1.72e-10	5.42e-10	11.621	pos						Oligodendrocytes	unique
Hspa5	-0.206	12.487	-3.581	0.000343	0.00049	-2.025	neg						Oligodendrocytes	unique
B2m	0.201	12.124	5.584	2.38e-08	5.49e-08	6.829	pos						Oligodendrocytes	unique
Ermn	0.199	11.979	3.411	0.000648	0.000905	-2.204	pos						Oligodendrocytes	unique
Plp1	0.193	13.277	3.175	0.0015	0.00205	-3.358	pos						Oligodendrocytes	unique
Sparcl1	0.181	12.597	4.473	7.76e-06	1.41e-05	1.332	pos						Oligodendrocytes	unique
Slc1a2	0.17	12.413	3.899	9.69e-05	0.000149	-1.042	pos						Oligodendrocytes	unique
Hsp90b1	-0.168	12.587	-2.655	0.00793	0.00971	-4.755	neg						Oligodendrocytes	unique
Clu	0.166	11.963	5.036	4.77e-07	1.02e-06	3.932	pos						Oligodendrocytes	unique
Snhg11	0.16	11.596	6.045	1.52e-09	4.13e-09	9.479	pos						Oligodendrocytes	unique
Hexb	0.157	12.053	4.9	9.64e-07	1.93e-06	3.245	pos						Oligodendrocytes	unique
Sptbn1	-0.157	12.069	-3.659	0.000254	0.000372	-1.88	neg						Oligodendrocytes	unique
Lyz2	0.151	11.548	5.351	8.81e-08	1.96e-07	5.529	pos						Oligodendrocytes	unique
Flt1	0.15	11.986	4.992	6.01e-07	1.24e-06	3.702	pos						Oligodendrocytes	unique
Atf3	0.147	12.106	3.925	8.71e-05	0.000138	-1.053	pos						Oligodendrocytes	unique
Rgs5	0.133	11.674	4.174	3e-05	5e-05	-0.061	pos						Oligodendrocytes	unique
Ccl4	0.132	11.756	4.114	3.91e-05	6.34e-05	-0.316	pos						Oligodendrocytes	unique
Prg4	0.129	11.471	6.078	1.24e-09	3.53e-09	9.67	pos						Oligodendrocytes	unique
Cxcl12	0.125	11.784	4.364	1.28e-05	2.19e-05	0.754	pos						Oligodendrocytes	unique
Nfkbia	0.114	12.159	2.991	0.00278	0.00371	-4.262	pos						Oligodendrocytes	unique
Hbb-bs	0.113	11.468	4.595	4.35e-06	8.16e-06	1.769	pos						Oligodendrocytes	unique
Ttyh1	0.103	12.004	2.864	0.00419	0.00546	-4.589	pos						Oligodendrocytes	unique
Cx3cr1	0.094	12.292	2.792	0.00525	0.00656	-4.845	pos						Oligodendrocytes	unique
Plpp3	0.094	11.973	2.821	0.00479	0.00612	-4.749	pos						Oligodendrocytes	unique
Gm42418	-1.665	13.69	-21.821	1.07268e-104	6.4361e-103	227.805	neg	sex-neutral	-2.804	-18.038	3.88e-255	1.52e-15	Oligodendrocytes	common
mt-Rnr1	-1.015	14.416	-12.589	3.06e-36	6.11e-35	70.93	neg	sex-neutral	-41.454	-87.38	6.59e-176	3.07e-07	Oligodendrocytes	common
Fth1	0.965	12.812	11.268	2.18e-29	2.18e-28	55.274	pos	sex-dimorphic	25.343	-1.867	1.82e-266	2.89e-18	Oligodendrocytes	common
mt-Rnr2	-0.859	18.716	-17.261	2.02e-66	6.06e-65	139.717	neg	sex-dimorphic	-119.83	39.54	1.82e-266	4.89e-119	Oligodendrocytes	common
Mbp	0.685	11.976	10.844	2.41e-27	2.06e-26	50.576	pos	sex-dimorphic	16.943	-3.667	4.21e-50	0.000828	Oligodendrocytes	common
Apod	0.663	11.817	11.553	8.37e-31	1e-29	58.397	pos	sex-dimorphic	25.85	-7.506	8.48e-66	0.0208	Oligodendrocytes	common
Malat1	-0.622	17.008	-12.208	3.43e-34	5.14e-33	66.013	neg	sex-dimorphic	-96.746	85.709	1.82e-266	1.68e-23	Oligodendrocytes	common
Car2	0.611	12.058	9.044	1.61e-19	9.67e-19	32.75	pos	male-specific	7.15	2.727	4.3e-90	1	Oligodendrocytes	common
mt-Nd2	0.485	12.582	7.024	2.21e-12	8.3e-12	16.414	pos	male-specific	10.84	-0.167	1.11e-31	1	Oligodendrocytes	common
mt-Nd1	0.452	12.311	6.908	5.03e-12	1.68e-11	15.544	pos	male-specific	14.837	-2.252	1.57e-38	1	Oligodendrocytes	common
App	0.43	12.296	5.854	4.86e-09	1.21e-08	9.058	pos	male-specific	1.382	0.511	2.33e-15	1	Oligodendrocytes	common
Mal	-0.379	11.935	-6.322	2.62e-10	7.85e-10	11.878	neg	sex-dimorphic	-0.68	5.072	1.12e-09	1.81e-08	Oligodendrocytes	common
Gm42418	-1.162	13.69	-14.363	1.29e-46	7.4e-45	94.894	neg						Endothelial cells	unique
Actb	0.681	12.951	9.183	4.46e-20	2.68e-19	34.296	pos						Endothelial cells	unique
mt-Cytb	0.671	12.468	10.594	3.57e-26	5.35e-25	47.989	pos						Endothelial cells	unique
Cst3	0.547	13.562	9.208	3.56e-20	2.67e-19	34.256	pos						Endothelial cells	unique
Fth1	0.522	12.812	9.92	3.72e-23	3.72e-22	40.947	pos						Endothelial cells	unique
mt-Nd1	0.441	12.311	7.563	4.05e-14	1.43e-13	20.509	pos						Endothelial cells	unique
Apoe	0.436	12.437	8.735	2.57e-18	1.29e-17	29.841	pos						Endothelial cells	unique
mt-Nd2	0.435	12.582	6.519	7.18e-11	1.96e-10	13.319	pos						Endothelial cells	unique
mt-Nd5	0.435	12.679	6.71	1.98e-11	5.94e-11	14.535	pos						Endothelial cells	unique
Mt1	0.351	11.955	8.28	1.29e-16	5.51e-16	25.938	pos						Endothelial cells	unique
Calm1	0.331	12.496	4.227	2.38e-05	3.66e-05	1.196	pos						Endothelial cells	unique
Nfkbia	0.29	12.159	5.146	2.68e-07	4.59e-07	5.235	pos						Endothelial cells	unique
Tmsb4x	0.287	13.008	3.979	6.94e-05	0.000102	0.202	pos						Endothelial cells	unique
Apod	0.251	11.817	7.773	7.93e-15	3.17e-14	21.819	pos						Endothelial cells	unique
Mbp	0.247	11.976	7.613	2.76e-14	1.04e-13	20.583	pos						Endothelial cells	unique
App	0.243	12.296	3.706	0.000211	0.000302	-0.949	pos						Endothelial cells	unique
Clu	0.236	11.963	6.82	9.26e-12	2.92e-11	14.891	pos						Endothelial cells	unique
Atf3	0.232	12.106	4.459	8.27e-06	1.31e-05	1.867	pos						Endothelial cells	unique
Ptn	0.231	12.77	3.109	0.00188	0.00245	-2.88	pos						Endothelial cells	unique
Dbi	0.23	11.952	6.011	1.87e-09	4.32e-09	9.71	pos						Endothelial cells	unique
Ptgds	0.226	11.894	7.106	1.22e-12	4.08e-12	16.854	pos						Endothelial cells	unique
Car2	0.208	12.058	5.955	2.63e-09	5.63e-09	9.369	pos						Endothelial cells	unique
Ctss	0.203	12.494	5.549	2.9e-08	5.61e-08	7.053	pos						Endothelial cells	unique
Hexb	0.189	12.053	5.663	1.5e-08	3.11e-08	7.666	pos						Endothelial cells	unique
Meg3	0.189	11.76	5.583	2.39e-08	4.78e-08	7.212	pos						Endothelial cells	unique
Slc1a2	0.182	12.413	4.191	2.79e-05	4.18e-05	0.487	pos						Endothelial cells	unique
Ermn	0.18	11.979	6.276	3.53e-10	8.48e-10	11.303	pos						Endothelial cells	unique
Snhg11	0.173	11.596	6.276	3.52e-10	8.48e-10	11.301	pos						Endothelial cells	unique
Aldoc	0.173	11.864	5.411	6.3e-08	1.11e-07	6.27	pos						Endothelial cells	unique
Ccl4	0.166	11.756	4.929	8.31e-07	1.38e-06	3.77	pos						Endothelial cells	unique
Enpp2	0.163	11.774	5.447	5.16e-08	9.68e-08	6.459	pos						Endothelial cells	unique
Sept7	0.145	12.528	2.38	0.0173	0.0217	-5.156	pos						Endothelial cells	unique
Lyz2	0.143	11.548	4.831	1.37e-06	2.21e-06	3.288	pos						Endothelial cells	unique
Prg4	0.14	11.471	6.305	2.92e-10	7.62e-10	11.479	pos						Endothelial cells	unique
Ttyh1	0.127	12.004	3.613	0.000303	0.000423	-1.828	pos						Endothelial cells	unique
Cx3cr1	0.127	12.292	3.606	0.000312	0.000425	-1.842	pos						Endothelial cells	unique
Cald1	-0.118	11.653	-2.625	0.00866	0.0111	-4.645	neg						Endothelial cells	unique
Plpp3	0.112	11.973	3.29	0.001	0.00134	-2.939	pos						Endothelial cells	unique
Hbb-bs	0.059	11.468	2.279	0.0227	0.0277	-5.769	pos						Endothelial cells	unique
B2m	0.829	12.124	14.318	2.47e-46	7.4e-45	94.083	pos	sex-dimorphic	6.425	-2.163	5.68e-71	2.72e-06	Endothelial cells	common
mt-Rnr1	-0.761	14.416	-9.189	4.24e-20	2.68e-19	34.44	neg	sex-neutral	-3.997	-5.024	9.62e-112	1.66e-05	Endothelial cells	common
Jun	0.737	12.998	8.823	1.18e-18	6.45e-18	31.119	pos	sex-dimorphic	4.668	-3.949	1.09e-31	3.74e-08	Endothelial cells	common
Fos	0.691	12.507	8.559	1.19e-17	5.5e-17	28.795	pos	sex-dimorphic	7.726	-0.746	3.03e-21	1.46e-10	Endothelial cells	common
Bsg	0.686	11.929	9.835	8.67e-23	7.43e-22	40.495	pos	sex-dimorphic	6.69	-5.103	5.24e-44	1.24e-06	Endothelial cells	common
mt-Rnr2	-0.635	18.716	-12.48	1.2e-35	2.4e-34	69.549	neg	sex-dimorphic	-22.755	7.937	1.82e-266	7.56e-142	Endothelial cells	common
Plp1	0.532	13.277	10.055	9.6e-24	1.15e-22	42.25	pos	sex-dimorphic	10.201	-7.424	1.85e-11	3.93e-14	Endothelial cells	common
Sparcl1	0.432	12.597	5.974	2.34e-09	5.2e-09	10.077	pos	male-specific	-2.213	-2.127	2.35e-11	1	Endothelial cells	common
Malat1	-0.35	17.008	-6.561	5.42e-11	1.55e-10	13.619	neg	sex-dimorphic	-22.728	68.534	2.99e-158	2.97e-16	Endothelial cells	common
Cxcl12	0.304	11.784	5.434	5.55e-08	1.01e-07	6.998	pos	female-specific	-0.898	-1.343	1	0.0011	Endothelial cells	common
Gm42418	-0.84	13.69	-5.037	4.76e-07	2.86e-05	5.846	neg						Oligodendrocyte precursor cells	unique
Jun	0.61	12.998	3.941	8.12e-05	0.00244	0.935	pos						Oligodendrocyte precursor cells	unique
Mbp	0.255	11.976	3.693	0.000222	0.00445	-0.479	pos						Oligodendrocyte precursor cells	unique
Gm42418	-3.072	13.69	-7.959	1.8e-15	1.08e-13	24.348	neg						Mural cells	unique
Cald1	-1.178	11.653	-3.581	0.000343	0.00686	-0.704	neg						Mural cells	unique
Prg4	-1.069	11.471	-3.835	0.000126	0.00378	0.448	neg						Mural cells	unique
Cxcl12	-0.609	11.784	-3.341	0.000836	0.0125	-1.954	neg						Mural cells	unique
mt-Rnr1	-1.452	14.416	-2.966	0.00302	0.0363	-2.462	neg	sex-neutral	0.905	56.021	0.0211	0.000677	Mural cells	common
Gm42418	-1.612	13.69	-4.931	8.24e-07	4.95e-05	5.339	neg						Macrophages	unique
Cst3	1.207	13.562	3.793	0.000149	0.00224	0.403	pos						Macrophages	unique
B2m	1.168	12.124	4.137	3.53e-05	0.000857	1.761	pos						Macrophages	unique
Fth1	1.076	12.812	3.243	0.00119	0.0102	-1.45	pos						Macrophages	unique
mt-Cytb	0.966	12.468	4.092	4.29e-05	0.000857	1.342	pos						Macrophages	unique
Egr1	-0.843	12.335	-3.32	0.000902	0.00902	-1.423	neg						Macrophages	unique
mt-Nd5	0.843	12.679	3.201	0.00137	0.0103	-1.785	pos						Macrophages	unique
Pnisr	0.664	12.261	2.85	0.00437	0.0262	-2.993	pos						Macrophages	unique
mt-Rnr2	-0.778	18.716	-3.674	0.00024	0.00288	-0.242	neg	sex-dimorphic	-54.162	38.134	1.36e-105	3.85e-11	Macrophages	common
Malat1	-0.664	17.008	-2.953	0.00315	0.021	-2.445	neg	sex-dimorphic	-25.306	59.593	9.27e-19	9.06e-08	Macrophages	common

## Sheet: ST5
Supplementary Table ST5: List of age-dependent differentially expressed genes between 17 months and 7 months old Thy-Tau22 mice across different cell types
DEG type	Gene symbols	Male avg. logFC	Female avg. logFC	Male FDR	Female FDR	Cell type
sex-dimorphic	Gpr84	1.007	-0.589	2.55e-11	0.00137	Microglial cells
sex-dimorphic	Gm42418	-1.247	1.548	<1.58E-259	<2.11E-280	Microglial cells
sex-dimorphic	Malat1	-0.229	0.995	1.73e-140	<2.11E-280	Microglial cells
sex-dimorphic	Cx3cr1	-0.41	0.217	1.05e-74	3.77e-22	Microglial cells
sex-dimorphic	B2m	0.582	-0.539	2.01e-74	4.03e-84	Microglial cells
sex-dimorphic	Hsp90b1	-0.425	0.286	2.33e-35	2.41e-19	Microglial cells
sex-dimorphic	mt-Nd4	0.674	-0.439	1.35e-25	3.56e-13	Microglial cells
sex-dimorphic	Rplp1	0.389	-0.202	2.33e-23	5.63e-06	Microglial cells
sex-dimorphic	Gm15427	0.636	-0.527	4.17e-23	6.99e-20	Microglial cells
sex-dimorphic	Rrbp1	-0.372	0.301	1.35e-18	7.44e-14	Microglial cells
sex-dimorphic	Hsp90aa1	-0.651	0.291	4.74e-17	0.00627	Microglial cells
sex-dimorphic	Rpl37rt	0.578	-0.677	1.96e-13	4.71e-24	Microglial cells
sex-dimorphic	Mt1	0.7	-0.55	7.65e-13	2.01e-08	Microglial cells
sex-dimorphic	Rbm25	-0.373	0.542	1.17e-12	1.56e-32	Microglial cells
sex-dimorphic	mt-Cytb	0.367	-0.628	1.43e-12	7.11e-61	Microglial cells
sex-dimorphic	Ubb	0.484	-0.974	8.79e-11	2.35e-71	Microglial cells
sex-dimorphic	Rps16-ps2	0.589	-0.617	3.22e-10	2.4e-14	Microglial cells
sex-dimorphic	Rpl34	0.554	-0.401	8.22e-10	3.14e-05	Microglial cells
sex-dimorphic	Epb41l2	-0.36	0.225	1.17e-08	0.0363	Microglial cells
sex-dimorphic	Cd83	0.397	-0.624	2.09e-08	2.73e-28	Microglial cells
sex-dimorphic	Eef1a1	0.382	-0.839	3.55e-07	1.37e-56	Microglial cells
sex-dimorphic	Gnas	0.417	-0.433	1.22e-06	5.64e-09	Microglial cells
sex-dimorphic	Rps3	0.364	-0.469	3.21e-06	1.4e-15	Microglial cells
sex-dimorphic	Mycbp2	-0.428	0.4	4.44e-06	2.68e-05	Microglial cells
sex-dimorphic	Ankrd11	-0.464	0.466	7.62e-06	3e-06	Microglial cells
sex-dimorphic	Atrx	-0.339	0.67	8.98e-06	3.52e-30	Microglial cells
sex-dimorphic	Rpl30	0.557	-0.65	3.29e-05	3.23e-09	Microglial cells
sex-dimorphic	Gm6472	0.611	-0.535	5.68e-05	2.38e-05	Microglial cells
sex-dimorphic	Rock2	-0.341	0.791	0.000177	2.62e-35	Microglial cells
sex-dimorphic	Rps9	0.275	-0.443	0.00032	3.87e-21	Microglial cells
sex-dimorphic	Gm5905	0.32	-0.636	0.000552	5.17e-33	Microglial cells
sex-dimorphic	Gm12338	0.657	-0.657	0.00104	3.07e-05	Microglial cells
sex-dimorphic	Arid4a	-0.391	0.405	0.00105	0.000126	Microglial cells
sex-dimorphic	Gm4332	0.523	-0.494	0.0011	0.00033	Microglial cells
sex-dimorphic	Kat6a	-0.643	0.614	0.00135	0.000172	Microglial cells
sex-dimorphic	mt-Nd1	0.238	-0.574	0.00255	4.12e-47	Microglial cells
sex-dimorphic	Macf1	-0.255	0.847	0.00268	2.57e-59	Microglial cells
sex-dimorphic	Dst	-0.36	0.868	0.00613	1.61e-28	Microglial cells
sex-dimorphic	Tpt1-ps3	0.456	-0.966	0.00651	3.92e-30	Microglial cells
sex-dimorphic	Rpl35a	0.337	-0.515	0.00864	5.16e-13	Microglial cells
sex-dimorphic	Cwf19l2	-0.65	0.709	0.0117	3.35e-06	Microglial cells
sex-dimorphic	Zfp638	-0.486	0.459	0.0173	0.0374	Microglial cells
sex-dimorphic	Gm12350	0.791	-0.824	0.0217	0.000138	Microglial cells
sex-dimorphic	Ccl12	0.563	-0.762	0.0239	1.46e-08	Microglial cells
sex-dimorphic	Gm14586	0.468	-0.634	0.0308	4.83e-09	Microglial cells
sex-neutral	Rps26-ps1	1.724	0.652	6.6e-42	3.75e-06	Microglial cells
sex-neutral	Gm5963	0.601	0.287	5.77e-20	0.006	Microglial cells
sex-neutral	Gm10443	0.894	0.646	2.06e-07	0.00208	Microglial cells
sex-neutral	Tiparp	1.033	0.966	1.21e-05	1.79e-05	Microglial cells
sex-neutral	Gm10240	5.34	4.978	0.000278	4.74e-06	Microglial cells
sex-neutral	mt-Nd5	1.802	1.035	<1.58E-259	4.86e-148	Microglial cells
sex-neutral	mt-Rnr2	1.105	2.262	<1.58E-259	<2.11E-280	Microglial cells
sex-neutral	Ctsd	-1.099	-1.3	1.54e-236	<2.11E-280	Microglial cells
sex-neutral	Cst3	-0.329	-1.365	6.63e-213	<2.11E-280	Microglial cells
sex-neutral	mt-Nd2	1.41	0.533	8.58e-194	6.14e-39	Microglial cells
sex-neutral	Hexb	-0.752	-1.164	6.27e-185	<2.11E-280	Microglial cells
sex-neutral	Nfkbia	0.832	0.331	8.18e-172	8.69e-31	Microglial cells
sex-neutral	Gm14303	1.252	0.305	2.77e-167	2.72e-10	Microglial cells
sex-neutral	mt-Rnr1	0.641	2.311	3.03e-164	<2.11E-280	Microglial cells
sex-neutral	Egr1	0.71	0.819	7.1e-158	4.78e-224	Microglial cells
sex-neutral	Serinc3	-1.45	-1.117	5.04e-141	7.36e-116	Microglial cells
sex-neutral	Rpl14-ps1	1.175	0.598	1.62e-115	4.84e-34	Microglial cells
sex-neutral	Nfkbiz	1.17	0.78	3.04e-112	5.62e-53	Microglial cells
sex-neutral	Actb	-0.478	-0.786	1.86e-103	<2.11E-280	Microglial cells
sex-neutral	Txnip	-1.669	-1.503	1.08e-99	2.29e-112	Microglial cells
sex-neutral	Gm10800	-2.903	-2.746	2.08e-89	1.04e-59	Microglial cells
sex-neutral	Lgmn	-0.853	-1.164	9.96e-88	5.88e-208	Microglial cells
sex-neutral	Calr-ps	1.921	1.19	9.94e-81	1.65e-44	Microglial cells
sex-neutral	Ier3	1.128	0.364	1.5e-78	4.48e-07	Microglial cells
sex-neutral	Rps25-ps1	1.892	0.951	7.32e-77	6.5e-27	Microglial cells
sex-neutral	Selplg	-1.077	-1.463	1.12e-72	1.98e-189	Microglial cells
sex-neutral	Zfp36	-0.757	-1.198	2.25e-68	6.53e-219	Microglial cells
sex-neutral	Rps24-ps3	1.225	0.775	2.35e-63	1.95e-30	Microglial cells
sex-neutral	Pabpc1	0.738	0.257	1.96e-62	2.38e-06	Microglial cells
sex-neutral	Laptm5	-0.59	-0.47	7.05e-54	1.36e-45	Microglial cells
sex-neutral	Rpl23	1.318	0.465	1.18e-51	9.6e-07	Microglial cells
sex-neutral	Apoe	0.743	0.518	5.3e-50	6e-26	Microglial cells
sex-neutral	Ly86	-1.169	-1.66	6.44e-50	1.42e-123	Microglial cells
sex-neutral	Plek	0.609	0.962	1.31e-48	2.34e-129	Microglial cells
sex-neutral	Rps15a-ps5	2.645	1.153	9.42e-46	2.15e-12	Microglial cells
sex-neutral	Grn	-0.985	-0.734	3.58e-44	2.65e-31	Microglial cells
sex-neutral	Gadd45b	1.741	1.016	1.67e-42	1.23e-13	Microglial cells
sex-neutral	Rps24	0.774	0.509	2.04e-42	2.39e-20	Microglial cells
sex-neutral	Sirpa	-1.114	-1.002	2.7e-38	1.07e-40	Microglial cells
sex-neutral	C1qb	-0.405	-1.013	3.47e-37	<2.11E-280	Microglial cells
sex-neutral	Csf1r	-0.583	-1.105	1.29e-36	1.46e-170	Microglial cells
sex-neutral	Casp4	1.339	1.674	2.43e-36	2.67e-52	Microglial cells
sex-neutral	P2ry12	-0.484	-0.856	2.67e-35	1.73e-147	Microglial cells
sex-neutral	Klf4	0.828	0.829	2.92e-35	1.06e-39	Microglial cells
sex-neutral	Ctsz	-0.934	-1.297	4.99e-34	1.84e-81	Microglial cells
sex-neutral	P2ry13	-1.144	-1.022	2.39e-33	2.31e-35	Microglial cells
sex-neutral	Ncl	0.528	1.188	2.73e-32	2.57e-163	Microglial cells
sex-neutral	Gm10801	-3.074	-2.73	2.28e-31	3.41e-18	Microglial cells
sex-neutral	Itm2c	-1.267	-1.255	2.86e-31	5.24e-42	Microglial cells
sex-neutral	Bin1	-0.816	-0.897	3.91e-31	7.03e-51	Microglial cells
sex-neutral	Gm6136	0.979	0.538	6.91e-31	1.43e-11	Microglial cells
sex-neutral	Rpl18a	-2.052	-3.385	6.97e-31	6.63e-96	Microglial cells
sex-neutral	Tgfbr1	-0.712	-0.239	7.46e-31	0.0345	Microglial cells
sex-neutral	Unc93b1	-0.935	-1.083	8.57e-31	5.34e-55	Microglial cells
sex-neutral	Rpl22	0.749	0.427	2.27e-30	6.65e-11	Microglial cells
sex-neutral	Hspa1b	-2.811	-1.078	2.66e-30	8.18e-10	Microglial cells
sex-neutral	Sgk1	-0.941	-1.387	7.17e-30	3.85e-88	Microglial cells
sex-neutral	Hspa1a	-1.587	-1.627	1.29e-29	1.15e-42	Microglial cells
sex-neutral	Dusp1	-0.693	-0.865	1.85e-27	7.56e-56	Microglial cells
sex-neutral	Glul	-0.669	-0.484	2.8e-27	3.23e-19	Microglial cells
sex-neutral	Slco2b1	-1.05	-0.894	2.83e-27	4.71e-25	Microglial cells
sex-neutral	Vsir	-0.7	-0.528	7.79e-27	8.39e-21	Microglial cells
sex-neutral	F11r	-1.144	-0.744	9.03e-27	7.11e-15	Microglial cells
sex-neutral	Slc15a3	0.825	0.823	1.11e-26	6.43e-32	Microglial cells
sex-neutral	Cited2	1.091	0.552	7.41e-26	1.81e-06	Microglial cells
sex-neutral	Gm9800	0.897	0.916	1.26e-25	1.36e-33	Microglial cells
sex-neutral	Pcf11	0.91	1.491	2.34e-24	2.68e-62	Microglial cells
sex-neutral	Meg3	2.749	2.331	1.08e-23	1.73e-12	Microglial cells
sex-neutral	Rhob	-0.506	-1.009	5.31e-22	1.25e-115	Microglial cells
sex-neutral	RP24-389J11.1	5.11	4.307	6.01e-22	1.2e-25	Microglial cells
sex-neutral	Snrnp70	-0.758	-0.386	6.03e-21	2.71e-05	Microglial cells
sex-neutral	Gm7308	1.109	1.133	1.03e-20	4.86e-28	Microglial cells
sex-neutral	Abhd12	-0.959	-1.151	1.18e-20	1.18e-37	Microglial cells
sex-neutral	Cd81	-0.572	-1.477	1.41e-20	7.29e-181	Microglial cells
sex-neutral	Plxdc2	-0.74	-0.422	2.59e-20	3.45e-06	Microglial cells
sex-neutral	Junb	-0.419	-0.985	3.51e-20	6.09e-149	Microglial cells
sex-neutral	Gm4617	0.552	0.568	5.33e-20	3.39e-26	Microglial cells
sex-neutral	Sdc4	1.31	0.887	6.35e-20	2.24e-07	Microglial cells
sex-neutral	Gm10086	2.419	1.889	7.13e-20	8.22e-19	Microglial cells
sex-neutral	Tmem119	-0.631	-1.042	1.76e-19	5.3e-75	Microglial cells
sex-neutral	Calm1	0.551	0.258	1.81e-19	0.00103	Microglial cells
sex-neutral	Filip1l	0.864	1.058	1.92e-19	1.64e-32	Microglial cells
sex-neutral	Ccnl1	0.535	0.803	2.99e-19	2.83e-50	Microglial cells
sex-neutral	Gm14513	1.339	0.673	3.74e-19	0.000254	Microglial cells
sex-neutral	Gm8995	0.793	1.368	2.66e-18	2.25e-48	Microglial cells
sex-neutral	Ckb	-0.907	-1.345	4.72e-18	1.74e-45	Microglial cells
sex-neutral	Fosb	0.479	0.362	4.75e-18	5.83e-08	Microglial cells
sex-neutral	Plp1	0.564	0.325	4.94e-18	0.00111	Microglial cells
sex-neutral	Cebpa	-1.016	-0.675	8.12e-18	3.14e-09	Microglial cells
sex-neutral	Gm6023	1.813	1.483	1.11e-17	7.72e-17	Microglial cells
sex-neutral	Gm5778	1.48	1.142	1.18e-17	6.4e-13	Microglial cells
sex-neutral	Tapbp	-1.553	-1.087	2.94e-17	3.31e-11	Microglial cells
sex-neutral	Hist1h1c	-1.431	-1.404	6.84e-17	1.07e-23	Microglial cells
sex-neutral	Ptn	1.124	0.59	1.23e-16	0.000101	Microglial cells
sex-neutral	Dnajb4	1.223	1.06	1.38e-16	3.12e-12	Microglial cells
sex-neutral	Csf3r	-1.1	-1.086	1.95e-16	2.19e-23	Microglial cells
sex-neutral	Trem2	-0.541	-1.533	2.18e-16	7.05e-154	Microglial cells
sex-neutral	Ptms	0.575	0.659	2.64e-16	7.26e-26	Microglial cells
sex-neutral	Calr	0.426	0.251	9.1e-16	1.79e-05	Microglial cells
sex-neutral	Celf2	-0.71	-0.338	1.07e-15	0.0327	Microglial cells
sex-neutral	Gm8692	6.323	5.235	1.89e-15	9.49e-24	Microglial cells
sex-neutral	Zfand5	0.491	0.498	3.42e-15	6.29e-16	Microglial cells
sex-neutral	Hspa5	0.288	1.006	4.89e-15	1.08e-229	Microglial cells
sex-neutral	Tax1bp1	0.509	0.665	7.78e-15	9.11e-31	Microglial cells
sex-neutral	Hexim1	1.356	0.919	1.04e-14	3.93e-07	Microglial cells
sex-neutral	Rpl11	1.456	0.97	1.4e-14	1.59e-08	Microglial cells
sex-neutral	Gm4832	1.704	0.807	1.47e-14	0.00303	Microglial cells
sex-neutral	Cmtm6	-1.045	-1.017	2.28e-14	1.9e-18	Microglial cells
sex-neutral	Rpl35	-2.102	-3.538	5.31e-14	6.91e-36	Microglial cells
sex-neutral	Tnfaip2	1.199	1.312	1.13e-13	1.53e-15	Microglial cells
sex-neutral	Ttyh1	1.596	0.756	1.94e-13	0.012	Microglial cells
sex-neutral	C1qa	-0.276	-0.841	3.03e-13	1.45e-198	Microglial cells
sex-neutral	Gpr34	-0.496	-0.67	3.22e-13	5.54e-42	Microglial cells
sex-neutral	Tssc4	1.328	0.872	3.67e-13	1.47e-06	Microglial cells
sex-neutral	Ccr5	-0.619	-0.46	6.05e-13	3.4e-07	Microglial cells
sex-neutral	Fcrls	-0.433	-1.074	8.29e-13	1.69e-115	Microglial cells
sex-neutral	Ctsb	-0.374	-0.708	9.36e-13	1.05e-66	Microglial cells
sex-neutral	Hmha1	-0.919	-1.024	1e-12	2.72e-19	Microglial cells
sex-neutral	Sqstm1	0.776	0.462	1.8e-12	0.00279	Microglial cells
sex-neutral	Ltc4s	-0.777	-1.579	1.02e-11	1.9e-74	Microglial cells
sex-neutral	Adgrg1	-0.977	-1.012	2.28e-11	1.37e-15	Microglial cells
sex-neutral	Fscn1	-0.918	-1.136	3.61e-11	8.02e-24	Microglial cells
sex-neutral	Jund	0.304	0.446	4.45e-11	9.16e-33	Microglial cells
sex-neutral	Fos	-0.214	-0.345	4.64e-11	8.39e-41	Microglial cells
sex-neutral	Vcam1	2.047	1.551	5.81e-11	6.46e-07	Microglial cells
sex-neutral	Rab3il1	-1.31	-1.454	6.48e-11	4.61e-17	Microglial cells
sex-neutral	Rel	0.698	1.036	7.38e-11	1.48e-28	Microglial cells
sex-neutral	Asah1	-0.963	-1.271	8.88e-11	1.12e-24	Microglial cells
sex-neutral	Adap2	-0.659	-0.407	1.54e-10	0.000766	Microglial cells
sex-neutral	Cyth4	-0.619	-0.47	1.58e-10	4.75e-07	Microglial cells
sex-neutral	Snx5	-0.687	-0.7	1.79e-10	2.84e-15	Microglial cells
sex-neutral	Rbm39	-0.421	-0.329	1.88e-10	3.22e-07	Microglial cells
sex-neutral	Tpm3-rs7	0.401	0.681	2.69e-10	2.97e-41	Microglial cells
sex-neutral	Hbegf	1.914	0.997	3.06e-10	0.00756	Microglial cells
sex-neutral	Ddit3	0.815	0.744	3.39e-10	1.22e-08	Microglial cells
sex-neutral	Sparc	-0.24	-0.562	4.25e-10	2.81e-86	Microglial cells
sex-neutral	Ctc1	-1.368	-1.388	5.32e-10	1.12e-14	Microglial cells
sex-neutral	Marcks	-0.232	-0.309	7.55e-10	9.11e-23	Microglial cells
sex-neutral	Gm20568	1.493	1.559	8.03e-10	3.42e-14	Microglial cells
sex-neutral	Zfp36l2	-1.022	-1.392	9.89e-10	5.35e-27	Microglial cells
sex-neutral	Nasp	1.2	0.834	9.94e-10	0.000672	Microglial cells
sex-neutral	Gm12020	0.753	1.332	1.23e-09	2.7e-39	Microglial cells
sex-neutral	Ppp1r15a	0.471	0.281	1.94e-09	0.0206	Microglial cells
sex-neutral	Cotl1	-0.689	-0.843	2.01e-09	2.91e-20	Microglial cells
sex-neutral	Efhd2	-0.652	-1.078	2.57e-09	1.27e-35	Microglial cells
sex-neutral	Ccl3	-0.335	-1.244	2.98e-09	2.77e-171	Microglial cells
sex-neutral	Gm14480	1.837	1.981	3.55e-09	1.41e-12	Microglial cells
sex-neutral	Rpl10-ps3	2.211	1.444	4e-09	1.62e-05	Microglial cells
sex-neutral	Fcgr3	-0.509	-1.09	5.09e-09	5.44e-68	Microglial cells
sex-neutral	Gm10784	3.521	2.348	6.05e-09	4.42e-06	Microglial cells
sex-neutral	Csf1	0.659	1.062	1.17e-08	9.15e-23	Microglial cells
sex-neutral	Ifrd1	0.801	0.621	1.43e-08	4.95e-05	Microglial cells
sex-neutral	Gm6274	4.574	2.969	1.51e-08	3.3e-07	Microglial cells
sex-neutral	Lair1	-0.527	-0.492	1.84e-08	2.59e-08	Microglial cells
sex-neutral	Atp5e	-0.959	-0.843	2.11e-08	2.47e-08	Microglial cells
sex-neutral	Arsb	-1.299	-0.999	2.28e-08	4.78e-05	Microglial cells
sex-neutral	Man2b1	-0.74	-0.944	2.6e-08	9.32e-22	Microglial cells
sex-neutral	Tmbim6	-0.564	-0.792	3.28e-08	2.65e-24	Microglial cells
sex-neutral	Itgb5	-0.538	-0.546	3.49e-08	1.51e-11	Microglial cells
sex-neutral	Atp6ap1	-0.996	-0.561	4.16e-08	0.0365	Microglial cells
sex-neutral	Chd4	0.39	1.089	4.94e-08	2.96e-82	Microglial cells
sex-neutral	Dhrs3	-1.384	-1.168	7.3e-08	9.36e-08	Microglial cells
sex-neutral	Tram1	-1.011	-0.658	9.45e-08	0.000577	Microglial cells
sex-neutral	Tgm2	1.191	1.09	9.86e-08	2.35e-07	Microglial cells
sex-neutral	Gm11878	1.935	1.723	1.17e-07	3.76e-07	Microglial cells
sex-neutral	Cdkn1a	1.01	0.83	2.15e-07	8.02e-05	Microglial cells
sex-neutral	Ppp1r10	0.958	0.669	2.54e-07	0.00467	Microglial cells
sex-neutral	Nolc1	0.809	0.677	2.92e-07	0.000419	Microglial cells
sex-neutral	Sh3glb1	0.412	0.535	2.93e-07	8.66e-18	Microglial cells
sex-neutral	Mgat1	-1.365	-1.018	3.18e-07	1.23e-05	Microglial cells
sex-neutral	Irs2	1.401	1.473	3.34e-07	1.53e-07	Microglial cells
sex-neutral	1700017B05Rik	-1.163	-0.712	3.95e-07	0.0275	Microglial cells
sex-neutral	Gm6368	-0.818	-0.672	4.62e-07	3.06e-07	Microglial cells
sex-neutral	Ifngr1	-0.539	-0.64	6.45e-07	2.6e-14	Microglial cells
sex-neutral	C1qc	-0.205	-0.699	6.52e-07	9.26e-152	Microglial cells
sex-neutral	Slc29a3	-0.694	-0.527	7.59e-07	0.000936	Microglial cells
sex-neutral	Fgd2	-0.739	-1.117	8.67e-07	9.29e-22	Microglial cells
sex-neutral	Rpsa	0.717	0.647	9.51e-07	1.95e-06	Microglial cells
sex-neutral	Hexa	-0.54	-0.71	1.19e-06	1.77e-18	Microglial cells
sex-neutral	Csnk1e	-0.575	-0.452	1.32e-06	0.000415	Microglial cells
sex-neutral	Gm14681	0.765	0.712	1.39e-06	3.42e-07	Microglial cells
sex-neutral	Adrb2	-0.808	-0.909	1.62e-06	1.35e-12	Microglial cells
sex-neutral	Slc1a2	0.581	0.62	1.74e-06	1.59e-11	Microglial cells
sex-neutral	Gm8129	1.183	1.378	2.58e-06	1.01e-12	Microglial cells
sex-neutral	Myl6	-1.448	-1.796	3.16e-06	1.54e-20	Microglial cells
sex-neutral	Fam105a	-0.66	-1.045	3.17e-06	8.34e-26	Microglial cells
sex-neutral	Ctsa	-0.53	-0.91	3.79e-06	1.44e-29	Microglial cells
sex-neutral	Tmem59	-0.824	-1.341	4.13e-06	4.17e-27	Microglial cells
sex-neutral	Rps28	-2.426	-3.152	5.65e-06	7.92e-16	Microglial cells
sex-neutral	6820402A03Rik	1.365	1.883	5.9e-06	2.93e-09	Microglial cells
sex-neutral	Aif1	-0.344	-0.602	7.83e-06	6.58e-34	Microglial cells
sex-neutral	Lpcat2	-0.464	-1.03	9.18e-06	1.68e-46	Microglial cells
sex-neutral	Cfdp1	0.762	0.6	1.18e-05	0.0182	Microglial cells
sex-neutral	Sipa1	-0.862	-0.917	1.22e-05	2.98e-09	Microglial cells
sex-neutral	Cd33	-0.653	-0.702	1.45e-05	1.09e-09	Microglial cells
sex-neutral	Nlrp3	0.672	0.844	1.94e-05	1.36e-12	Microglial cells
sex-neutral	Cd53	-0.537	-1.258	2.02e-05	3.72e-52	Microglial cells
sex-neutral	Ogfrl1	0.524	0.456	2.12e-05	0.000246	Microglial cells
sex-neutral	Gm5586	-2.325	-3.337	3.11e-05	9.63e-14	Microglial cells
sex-neutral	Mapk3	-1.445	-1.204	3.18e-05	3.45e-05	Microglial cells
sex-neutral	Neat1	0.629	1.016	3.22e-05	1.43e-21	Microglial cells
sex-neutral	Actr2	-0.62	-0.558	4.01e-05	5.6e-05	Microglial cells
sex-neutral	Slc2a5	-0.745	-1.168	4.05e-05	8.61e-23	Microglial cells
sex-neutral	Csk	-1.165	-0.935	4.2e-05	0.000238	Microglial cells
sex-neutral	Slc7a8	-1.024	-0.779	4.52e-05	0.00262	Microglial cells
sex-neutral	Adam10	-0.715	-0.936	4.56e-05	1.92e-13	Microglial cells
sex-neutral	Usp2	-0.739	-0.545	5.07e-05	0.00208	Microglial cells
sex-neutral	Rpl35a-ps4	5.598	5.393	5.49e-05	0.000155	Microglial cells
sex-neutral	Pdia6	-0.662	-0.563	5.73e-05	9.07e-05	Microglial cells
sex-neutral	Ttr	-7.529	-6.694	6.7e-05	1.8e-41	Microglial cells
sex-neutral	Olfml3	-0.376	-0.786	7.04e-05	9.07e-39	Microglial cells
sex-neutral	Tnfrsf1b	-1.343	-0.976	9.85e-05	0.00724	Microglial cells
sex-neutral	Cd300c2	-0.661	-1.528	0.000111	5.94e-45	Microglial cells
sex-neutral	Mcl1	0.38	0.386	0.000124	1.6e-05	Microglial cells
sex-neutral	Gm15503	-1.25	-1.184	0.00016	7.66e-06	Microglial cells
sex-neutral	Naalad2	0.889	0.811	0.000162	0.00455	Microglial cells
sex-neutral	Tmem176b	-0.775	-1.301	0.000163	6.4e-27	Microglial cells
sex-neutral	Lyl1	-1.091	-1.078	0.000172	1.86e-08	Microglial cells
sex-neutral	Trf	-0.411	-0.705	0.000207	3.46e-23	Microglial cells
sex-neutral	Plod3	-1.134	-0.782	0.000259	0.0346	Microglial cells
sex-neutral	Btg2	-0.232	-0.422	0.000289	3.09e-25	Microglial cells
sex-neutral	Extl3	-1.368	-0.932	0.00036	0.0298	Microglial cells
sex-neutral	Arhgdia	-0.743	-0.985	0.000369	2.37e-12	Microglial cells
sex-neutral	Pan3	-1.019	-0.876	0.000376	0.0208	Microglial cells
sex-neutral	P2ry6	-1.207	-1.313	0.000397	3.71e-08	Microglial cells
sex-neutral	Eid1	0.84	0.662	0.000453	0.0141	Microglial cells
sex-neutral	P4hb	-0.784	-0.958	0.000486	1.57e-10	Microglial cells
sex-neutral	Cd164	-0.602	-1.111	0.000586	1.06e-25	Microglial cells
sex-neutral	Ubc	-0.206	-0.688	0.000639	3.48e-84	Microglial cells
sex-neutral	Nfam1	-1.465	-1.067	0.000741	0.0141	Microglial cells
sex-neutral	Gngt2	-0.673	-0.948	0.000762	1.77e-14	Microglial cells
sex-neutral	Ifngr2	-0.767	-0.56	0.00078	0.0484	Microglial cells
sex-neutral	Rbbp6	0.396	0.649	0.000829	5.33e-15	Microglial cells
sex-neutral	BC037034	-1.21	-1.369	0.000923	1.93e-07	Microglial cells
sex-neutral	Tcn2	-0.87	-1.606	0.000941	5.44e-25	Microglial cells
sex-neutral	H2-T23	-1.043	-1.565	0.000973	7.23e-17	Microglial cells
sex-neutral	Stab1	-0.75	-0.658	0.000993	0.000142	Microglial cells
sex-neutral	Bsg	-0.63	-0.971	0.00101	1.08e-18	Microglial cells
sex-neutral	Mknk1	-1.218	-1.467	0.00101	6e-11	Microglial cells
sex-neutral	Cd14	-0.628	-1.051	0.00111	8.51e-26	Microglial cells
sex-neutral	Rnpep	-1.099	-1.004	0.00125	0.000996	Microglial cells
sex-neutral	Tspan13	-0.768	-0.578	0.00152	0.011	Microglial cells
sex-neutral	0610040J01Rik	-1.233	-1.468	0.00177	3.04e-07	Microglial cells
sex-neutral	Pdcd4	0.569	0.953	0.00186	2.82e-16	Microglial cells
sex-neutral	Rgl2	-0.837	-0.749	0.00204	0.00166	Microglial cells
sex-neutral	Pld4	-0.472	-0.771	0.00222	9.99e-18	Microglial cells
sex-neutral	Irf1	0.659	0.678	0.00227	0.000206	Microglial cells
sex-neutral	Cd9	-0.341	-1.152	0.00236	1.53e-79	Microglial cells
sex-neutral	Rogdi	-0.979	-1.352	0.00251	3.59e-12	Microglial cells
sex-neutral	Gm6085	1.012	1.149	0.00283	1.89e-05	Microglial cells
sex-neutral	Gm4994	1.548	1.456	0.00297	0.00298	Microglial cells
sex-neutral	Rpl13	0.478	0.409	0.003	0.00529	Microglial cells
sex-neutral	Rasal3	-0.956	-0.786	0.00344	0.00698	Microglial cells
sex-neutral	Plekho1	-0.556	-0.491	0.00392	0.0223	Microglial cells
sex-neutral	Twf2	-0.902	-1.563	0.00463	2.12e-16	Microglial cells
sex-neutral	Tgfbr2	-0.694	-0.805	0.00469	2.37e-05	Microglial cells
sex-neutral	Gm43333	-1.125	-1.572	0.00477	4.77e-14	Microglial cells
sex-neutral	Arpc4	-0.805	-1.385	0.00482	7.28e-19	Microglial cells
sex-neutral	Scoc	-0.387	-0.517	0.00489	2.21e-10	Microglial cells
sex-neutral	Ldb1	-1.27	-1.275	0.0054	5.3e-05	Microglial cells
sex-neutral	Gm18867	1.7	1.494	0.00632	0.00488	Microglial cells
sex-neutral	Rpl36-ps2	-2.196	-2.71	0.00655	3.42e-07	Microglial cells
sex-neutral	Rps19-ps6	-0.896	-2.086	0.00664	1.29e-34	Microglial cells
sex-neutral	Nufip2	0.564	1.308	0.00676	4.81e-28	Microglial cells
sex-neutral	Arhgdib	-0.685	-0.913	0.00725	1.11e-12	Microglial cells
sex-neutral	Itgb2	-0.796	-1.061	0.00768	3.25e-11	Microglial cells
sex-neutral	Hspa4	0.517	0.716	0.00809	8.2e-09	Microglial cells
sex-neutral	Pla2g15	-0.634	-0.541	0.00875	0.00413	Microglial cells
sex-neutral	St6galnac4	-1.325	-1.201	0.00968	0.00347	Microglial cells
sex-neutral	Mapk14	-1.007	-1.014	0.0103	0.000595	Microglial cells
sex-neutral	Gm12355	2.127	2.031	0.0111	0.0168	Microglial cells
sex-neutral	Pald1	-0.947	-0.893	0.0112	0.0124	Microglial cells
sex-neutral	Tob2	0.513	0.67	0.0118	3.85e-08	Microglial cells
sex-neutral	Wasf2	-0.438	-0.48	0.0125	1.19e-05	Microglial cells
sex-neutral	Slc3a2	-0.64	-0.88	0.0126	3.01e-11	Microglial cells
sex-neutral	Rps25	-0.545	-1.579	0.0139	5.68e-52	Microglial cells
sex-neutral	Ctsh	-0.487	-0.957	0.0179	4.04e-24	Microglial cells
sex-neutral	Gm37728	1.783	2.393	0.0183	0.000127	Microglial cells
sex-neutral	Icam1	0.368	0.364	0.0196	0.00546	Microglial cells
sex-neutral	Susd3	-0.661	-1.024	0.0211	7.13e-15	Microglial cells
sex-neutral	Evl	-0.776	-1.049	0.0217	1.28e-09	Microglial cells
sex-neutral	Prdm2	0.617	0.775	0.0225	1.49e-05	Microglial cells
sex-neutral	Hnrnpk	-0.478	-0.527	0.0226	2.8e-05	Microglial cells
sex-neutral	Gm7965	4.574	3.618	0.0243	0.00535	Microglial cells
sex-neutral	Slc12a9	-1.262	-1.172	0.0246	0.00548	Microglial cells
sex-neutral	Map2	1.475	1.591	0.0273	0.00119	Microglial cells
sex-neutral	Aim2	0.473	0.475	0.0313	0.00961	Microglial cells
sex-neutral	Rpn2	-0.707	-0.919	0.0316	4.13e-08	Microglial cells
sex-neutral	Slc29a1	-1.546	-1.567	0.0349	0.000198	Microglial cells
sex-neutral	Serbp1	0.273	0.422	0.0359	1.49e-11	Microglial cells
sex-neutral	Sdcbp	-0.528	-0.611	0.0361	1.91e-05	Microglial cells
sex-neutral	Klf2	-0.264	-1.098	0.0371	1.68e-90	Microglial cells
sex-neutral	Vav1	-0.648	-0.924	0.0448	1.12e-07	Microglial cells
sex-neutral	Scg3	0.959	0.891	0.0461	0.0126	Microglial cells
sex-neutral	Rnf167	-1.052	-1.326	0.0463	7.4e-09	Microglial cells
sex-neutral	Rpn1	-0.787	-0.769	0.0468	0.0114	Microglial cells
sex-neutral	Kdelr2	-1.301	-1.346	0.047	0.000201	Microglial cells
sex-neutral	Rac1	-0.481	-0.867	0.0492	9.19e-17	Microglial cells
sex-neutral	Hpgds	0.202	0.239	0.05	2.96e-05	Microglial cells
sex-dimorphic	Gm5805	0.848	-0.699	0.0239	0.0331	Astrocytes
sex-dimorphic	Mir99ahg	-0.697	0.694	1.85e-07	1.8e-06	Astrocytes
sex-dimorphic	Dst	-0.534	0.833	0.000113	3.32e-15	Astrocytes
sex-dimorphic	Pou3f2	-0.648	0.69	0.00431	3.58e-05	Astrocytes
sex-dimorphic	Gm42418	-1.169	1.089	<1.58E-259	5.07e-260	Astrocytes
sex-dimorphic	Malat1	-0.235	0.946	4.31e-184	<2.11E-280	Astrocytes
sex-dimorphic	mt-Nd2	0.898	-0.428	5.68e-67	2.41e-21	Astrocytes
sex-dimorphic	Ccdc88a	-0.832	0.254	8e-47	0.0161	Astrocytes
sex-dimorphic	Aldoc	0.427	-0.783	6.26e-30	1.21e-146	Astrocytes
sex-dimorphic	Car2	0.888	-0.39	3.96e-27	7.57e-05	Astrocytes
sex-dimorphic	Dbi	0.577	-0.534	3.44e-18	8.87e-23	Astrocytes
sex-dimorphic	Fth1	0.664	-0.787	9.87e-18	7.88e-35	Astrocytes
sex-dimorphic	Sparcl1	0.205	-0.254	5.6e-15	1.7e-35	Astrocytes
sex-dimorphic	Zbtb20	-0.514	0.422	2.29e-14	1.35e-08	Astrocytes
sex-dimorphic	Ptn	0.222	-0.184	4.33e-11	5.66e-10	Astrocytes
sex-dimorphic	Mt3	0.346	-0.405	2.52e-08	4.02e-18	Astrocytes
sex-dimorphic	Kcnq1ot1	-0.887	0.756	1.56e-07	0.00202	Astrocytes
sex-dimorphic	Id2	0.418	-0.437	2.81e-06	5.35e-10	Astrocytes
sex-dimorphic	Atrx	-0.507	0.691	6.15e-06	9.18e-12	Astrocytes
sex-dimorphic	Atp5c1	0.667	-0.472	9.02e-06	0.00103	Astrocytes
sex-dimorphic	Syne1	-0.395	1.001	1.17e-05	2.02e-47	Astrocytes
sex-dimorphic	Id3	0.777	-0.636	3.33e-05	0.000211	Astrocytes
sex-dimorphic	Ubb	0.634	-1.375	0.000111	4.27e-48	Astrocytes
sex-dimorphic	Macf1	-0.284	0.797	0.000186	3.92e-50	Astrocytes
sex-dimorphic	Selenop	0.445	-0.384	0.000233	0.000235	Astrocytes
sex-dimorphic	Gm12338	0.572	-0.937	0.00855	6.41e-19	Astrocytes
sex-dimorphic	Son	-0.318	0.382	0.0131	8.61e-06	Astrocytes
sex-dimorphic	Atp5j	0.585	-1.301	0.0143	2.61e-32	Astrocytes
sex-neutral	mt-Rnr2	0.385	1.647	<1.58E-259	<2.11E-280	Astrocytes
sex-neutral	Atp1a2	-0.761	-0.392	<1.58E-259	2.3e-81	Astrocytes
sex-neutral	mt-Nd5	1.529	0.248	9.85e-245	2.09e-07	Astrocytes
sex-neutral	Plpp3	-0.769	-0.554	2.87e-122	6.63e-87	Astrocytes
sex-neutral	Ttyh1	0.809	0.445	5.6e-104	3.22e-39	Astrocytes
sex-neutral	Mfge8	-1.048	-1.041	6.67e-80	4.05e-110	Astrocytes
sex-neutral	Cst3	-0.404	-1.53	4.89e-75	<2.11E-280	Astrocytes
sex-neutral	Ckb	-0.788	-1.393	2.17e-53	2.73e-194	Astrocytes
sex-neutral	Gm10800	-2.301	-2.542	8.87e-48	9.67e-39	Astrocytes
sex-neutral	Gm20417	2.316	1.582	3.4e-35	7.9e-16	Astrocytes
sex-neutral	Itm2c	-1.431	-1.495	2.49e-32	2.54e-44	Astrocytes
sex-neutral	Glul	-0.48	-0.681	2.74e-30	1.32e-79	Astrocytes
sex-neutral	Tspan7	-0.593	-1.276	2.62e-25	7.55e-172	Astrocytes
sex-neutral	Cx3cr1	-2.453	-1.603	7.07e-23	3.24e-14	Astrocytes
sex-neutral	Ctss	-2.119	-1.918	8.39e-23	3.61e-30	Astrocytes
sex-neutral	Slc6a1	-1.081	-0.612	1.83e-22	2.92e-08	Astrocytes
sex-neutral	Slc1a3	-0.34	-0.385	3.32e-20	7.34e-34	Astrocytes
sex-neutral	Gpr37l1	-0.594	-1.121	1.69e-18	4.01e-99	Astrocytes
sex-neutral	Hexb	-2.212	-2.429	2.23e-17	6.89e-36	Astrocytes
sex-neutral	Ctsd	-1.271	-1.825	3.36e-17	3.24e-42	Astrocytes
sex-neutral	Gm10801	-2.496	-2.983	1.24e-16	1.25e-12	Astrocytes
sex-neutral	Slc7a10	-0.902	-0.896	1.87e-15	1.44e-20	Astrocytes
sex-neutral	Bcan	-0.608	-0.733	9.07e-15	2.48e-28	Astrocytes
sex-neutral	Rsrp1	0.744	0.559	1.69e-13	3.03e-09	Astrocytes
sex-neutral	Sept7	0.479	0.297	1.32e-12	0.000174	Astrocytes
sex-neutral	Slc1a2	0.17	0.396	1.9e-12	8.43e-92	Astrocytes
sex-neutral	Actb	-0.513	-1.027	3.51e-12	2.36e-79	Astrocytes
sex-neutral	Cspg5	-0.465	-0.319	5.26e-12	1.56e-05	Astrocytes
sex-neutral	Serinc3	-1.912	-1.208	5.33e-12	1.35e-07	Astrocytes
sex-neutral	AC149090.1	1.057	0.983	2.43e-11	1.02e-11	Astrocytes
sex-neutral	Cadm1	-0.573	-0.35	8.55e-11	0.00295	Astrocytes
sex-neutral	Tmsb4x	-0.995	-1.087	1.47e-09	3.86e-21	Astrocytes
sex-neutral	Crot	0.723	0.552	5.43e-09	5.54e-05	Astrocytes
sex-neutral	Pnisr	0.345	0.838	2.42e-08	4.02e-62	Astrocytes
sex-neutral	Gpm6a	-0.472	-0.81	4.59e-08	2.13e-36	Astrocytes
sex-neutral	Gm12892	-0.88	-2.692	8.3e-08	1.75e-104	Astrocytes
sex-neutral	Meg3	1.89	1.571	1.14e-07	0.00192	Astrocytes
sex-neutral	Fgfr3	-0.702	-0.795	3.04e-07	3.07e-12	Astrocytes
sex-neutral	Srrm2	0.494	1.12	3.63e-07	6.76e-44	Astrocytes
sex-neutral	Slc27a1	-0.819	-1.05	5.12e-07	1.31e-15	Astrocytes
sex-neutral	C1qa	-2.625	-2.46	1.08e-06	5.26e-13	Astrocytes
sex-neutral	Gm5778	1.389	1.278	1.31e-06	4.11e-07	Astrocytes
sex-neutral	Hepacam	-0.575	-0.462	1.52e-06	0.000101	Astrocytes
sex-neutral	S1pr1	-0.302	-0.201	1.84e-06	0.0214	Astrocytes
sex-neutral	Tsc22d3	-1.334	-1.102	2.05e-06	4.65e-08	Astrocytes
sex-neutral	Gm6175	6.072	3.778	2.16e-06	4.18e-12	Astrocytes
sex-neutral	Tax1bp1	0.497	0.647	2.43e-06	7.93e-16	Astrocytes
sex-neutral	Ttr	-5.992	-6.853	2.53e-06	7.37e-24	Astrocytes
sex-neutral	Laptm5	-1.996	-1.678	2.6e-06	5.48e-05	Astrocytes
sex-neutral	C1qb	-1.477	-2.457	1.01e-05	3.19e-20	Astrocytes
sex-neutral	Lgmn	-1.333	-1.57	2.64e-05	1.34e-11	Astrocytes
sex-neutral	Slc39a12	-0.766	-1.244	2.76e-05	2.02e-22	Astrocytes
sex-neutral	P2ry12	-2.086	-2.037	3.94e-05	1.14e-07	Astrocytes
sex-neutral	Gm13005	4.206	2.399	4.18e-05	4.36e-05	Astrocytes
sex-neutral	Ubc	-0.621	-0.82	5.66e-05	4.7e-19	Astrocytes
sex-neutral	Siglech	-1.92	-2.05	6.81e-05	1.95e-07	Astrocytes
sex-neutral	Dnm1l	0.729	0.664	9.48e-05	0.000405	Astrocytes
sex-neutral	Cbx5	0.738	1.023	0.000194	5.34e-11	Astrocytes
sex-neutral	Grina	-0.707	-0.648	0.001	5.15e-05	Astrocytes
sex-neutral	Clu	-0.174	-0.563	0.00113	8.09e-94	Astrocytes
sex-neutral	Ctsz	-1.526	-1.347	0.00136	3.6e-07	Astrocytes
sex-neutral	Tecr	-0.753	-1.608	0.00316	6.86e-32	Astrocytes
sex-neutral	Mafb	-2.033	-1.905	0.0039	0.00248	Astrocytes
sex-neutral	Hpgds	-2.463	-2.414	0.00401	0.00365	Astrocytes
sex-neutral	Csf1r	-1.912	-2.329	0.00421	9.42e-08	Astrocytes
sex-neutral	Vezf1	0.767	0.719	0.00511	0.0155	Astrocytes
sex-neutral	Cd81	-0.405	-1.458	0.00523	8.65e-91	Astrocytes
sex-neutral	Eif3j2	0.636	0.736	0.00615	3.06e-06	Astrocytes
sex-neutral	Itgam	-2.138	-1.822	0.00631	0.00242	Astrocytes
sex-neutral	Maf	-1.537	-1.41	0.00785	0.00564	Astrocytes
sex-neutral	P4hb	-1.097	-1.136	0.00793	9.57e-05	Astrocytes
sex-neutral	Ctsa	-1.416	-1.056	0.00803	0.000263	Astrocytes
sex-neutral	Sec62	-0.529	-0.564	0.00823	3.88e-05	Astrocytes
sex-neutral	Sqle	-1.057	-0.952	0.00879	0.000686	Astrocytes
sex-neutral	Sirpa	-0.819	-0.744	0.00958	0.00199	Astrocytes
sex-neutral	Slc9a3r1	-0.82	-1.064	0.0103	1.3e-09	Astrocytes
sex-neutral	Atp1b2	-0.348	-0.643	0.0149	6.41e-24	Astrocytes
sex-neutral	Emx2	0.751	0.892	0.0167	2.68e-06	Astrocytes
sex-neutral	Rpl18a	-2.597	-3.495	0.0182	1.6e-11	Astrocytes
sex-neutral	Atp5e	-0.754	-1.495	0.0212	7.39e-21	Astrocytes
sex-neutral	Abhd12	-1.43	-1.362	0.0219	3.82e-05	Astrocytes
sex-neutral	C1qc	-1.49	-2.842	0.029	5.72e-15	Astrocytes
sex-neutral	Htra1	-0.244	-0.775	0.0292	5.38e-61	Astrocytes
sex-neutral	2900052N01Rik	0.469	0.499	0.0309	0.00166	Astrocytes
sex-neutral	Prpf38b	0.567	0.774	0.0377	5.27e-08	Astrocytes
sex-neutral	Kdelr2	-1.564	-1.545	0.038	0.00284	Astrocytes
sex-neutral	Cmtm5	-0.656	-1.747	0.0397	1.56e-37	Astrocytes
sex-neutral	Marcks	-0.805	-0.964	0.0407	2.29e-05	Astrocytes
sex-neutral	Tpp1	-0.805	-0.686	0.0407	0.0179	Astrocytes
sex-neutral	Yy1	1.065	1.096	0.0468	0.0161	Astrocytes
sex-neutral	Atf3	-1.139	-1.183	0.0468	0.00539	Astrocytes
sex-neutral	Asah1	-0.961	-0.894	0.0476	0.00143	Astrocytes
sex-dimorphic	Gm42418	-1.522	1.708	<1.58E-259	<2.11E-280	Oligodendrocytes
sex-dimorphic	Malat1	-0.403	0.908	<1.58E-259	<2.11E-280	Oligodendrocytes
sex-dimorphic	Fth1	0.714	-0.416	9.28e-245	4.43e-82	Oligodendrocytes
sex-dimorphic	Car2	0.488	-0.283	1.44e-58	9.54e-15	Oligodendrocytes
sex-dimorphic	Apod	0.398	-0.59	8.53e-24	5.68e-53	Oligodendrocytes
sex-dimorphic	mt-Nd4	0.629	-0.819	3.64e-19	1.48e-34	Oligodendrocytes
sex-dimorphic	Dst	-0.679	0.82	7.6e-18	1.69e-15	Oligodendrocytes
sex-dimorphic	Cryab	0.324	-0.927	5.47e-12	6.48e-104	Oligodendrocytes
sex-dimorphic	mt-Cytb	0.351	-1.123	3.99e-11	2.47e-142	Oligodendrocytes
sex-dimorphic	Bod1l	-0.624	0.596	1.11e-07	0.000909	Oligodendrocytes
sex-dimorphic	Apoe	0.342	-1.022	8.91e-06	1.91e-62	Oligodendrocytes
sex-dimorphic	Rnf7	0.52	-0.612	1.3e-05	3.31e-07	Oligodendrocytes
sex-dimorphic	Hspa5	-0.436	0.496	6.95e-05	4.21e-06	Oligodendrocytes
sex-dimorphic	Itm2b	0.41	-0.863	0.000156	9.84e-30	Oligodendrocytes
sex-dimorphic	Tpt1-ps3	0.744	-1.174	0.000664	3.52e-15	Oligodendrocytes
sex-dimorphic	Cdc42bpa	-0.424	0.874	0.00109	1.74e-14	Oligodendrocytes
sex-dimorphic	Rpl37rt	0.711	-0.921	0.00138	2.98e-08	Oligodendrocytes
sex-dimorphic	Rps3	0.497	-0.838	0.00563	1.75e-12	Oligodendrocytes
sex-dimorphic	Fabp5	0.617	-1.024	0.00643	2.69e-11	Oligodendrocytes
sex-dimorphic	Gstp-ps	0.338	-1.793	0.00784	3.45e-109	Oligodendrocytes
sex-dimorphic	Gm15427	0.612	-0.94	0.0183	1.75e-10	Oligodendrocytes
sex-dimorphic	Eif1-ps1	0.768	-0.871	0.0202	0.000664	Oligodendrocytes
sex-dimorphic	Gm14586	0.705	-1.002	0.0249	5.81e-07	Oligodendrocytes
sex-dimorphic	Sptbn1	-0.433	0.618	0.0444	7.55e-05	Oligodendrocytes
sex-neutral	Enpp2	-0.221	-0.356	0.0116	2.79e-10	Oligodendrocytes
sex-neutral	mt-Rnr2	0.695	2.218	<1.58E-259	<2.11E-280	Oligodendrocytes
sex-neutral	mt-Nd5	1.801	0.647	5.39e-181	4.88e-20	Oligodendrocytes
sex-neutral	Plp1	-0.139	-0.06	2.82e-97	7.52e-12	Oligodendrocytes
sex-neutral	Cldn11	-1.015	-1.368	1.02e-93	5.05e-170	Oligodendrocytes
sex-neutral	Mal	-0.675	-0.404	5.58e-93	1.66e-29	Oligodendrocytes
sex-neutral	Cnp	-0.95	-1.35	3.63e-77	1.73e-151	Oligodendrocytes
sex-neutral	Syt11	-0.871	-0.783	1.67e-67	2.41e-49	Oligodendrocytes
sex-neutral	Gm10800	-2.376	-3.318	1.6e-48	1.34e-35	Oligodendrocytes
sex-neutral	Fos	0.928	0.603	3.3e-36	6.95e-11	Oligodendrocytes
sex-neutral	Glul	-0.661	-0.639	9.5e-35	9.39e-29	Oligodendrocytes
sex-neutral	Gatm	-0.585	-0.879	5.98e-33	4.31e-73	Oligodendrocytes
sex-neutral	Opalin	-1.013	-1.893	1.12e-31	7.68e-105	Oligodendrocytes
sex-neutral	Jun	0.86	0.804	4.42e-31	8.93e-19	Oligodendrocytes
sex-neutral	Efnb3	-1.419	-1.195	1.25e-30	1.27e-20	Oligodendrocytes
sex-neutral	Bin1	-0.826	-0.993	1.24e-29	3.42e-44	Oligodendrocytes
sex-neutral	Ckb	-0.947	-1.527	3.59e-29	4.97e-73	Oligodendrocytes
sex-neutral	Sez6l2	-1.215	-0.655	3.85e-27	1.04e-06	Oligodendrocytes
sex-neutral	Dpysl2	-1.633	-0.864	4.34e-27	7.16e-06	Oligodendrocytes
sex-neutral	mt-Rnr1	0.3	2.491	8.2e-26	<2.11E-280	Oligodendrocytes
sex-neutral	Fa2h	-1.093	-0.784	2.2e-23	6.15e-10	Oligodendrocytes
sex-neutral	Cmtm5	-1.064	-1.431	1.88e-22	1.34e-41	Oligodendrocytes
sex-neutral	Plekhb1	-1.11	-1.367	7.49e-22	4.04e-34	Oligodendrocytes
sex-neutral	Gpr37	-1.003	-1.128	7.46e-21	8.55e-27	Oligodendrocytes
sex-neutral	Mapt	-0.605	-0.31	1.02e-20	0.0258	Oligodendrocytes
sex-neutral	Cst3	-0.684	-1.405	1.64e-20	5.22e-107	Oligodendrocytes
sex-neutral	Aplp1	-0.519	-1.155	5.7e-20	7.07e-117	Oligodendrocytes
sex-neutral	Trf	-0.426	-0.816	9.45e-20	2.07e-76	Oligodendrocytes
sex-neutral	Mapk8ip1	-1.494	-1.681	1.39e-19	6.25e-22	Oligodendrocytes
sex-neutral	Olig1	-0.92	-1.135	2.96e-19	1.71e-29	Oligodendrocytes
sex-neutral	Stmn4	-0.479	-0.477	3.39e-19	9.12e-18	Oligodendrocytes
sex-neutral	Ttyh2	-1.515	-1.651	5.44e-18	1.14e-22	Oligodendrocytes
sex-neutral	Egr1	1.149	1.618	1e-17	3.29e-22	Oligodendrocytes
sex-neutral	Gm10801	-2.709	-3.33	2.18e-17	1.94e-11	Oligodendrocytes
sex-neutral	Qdpr	-0.444	-1.024	9.9e-16	1.68e-87	Oligodendrocytes
sex-neutral	Gna12	-1.48	-0.885	2.55e-15	0.00571	Oligodendrocytes
sex-neutral	Tmem151a	-1.392	-1.401	4.32e-15	4.3e-15	Oligodendrocytes
sex-neutral	Actb	-0.383	-1.021	9.27e-15	1.82e-112	Oligodendrocytes
sex-neutral	Mog	-0.745	-1.529	1.06e-14	1.31e-68	Oligodendrocytes
sex-neutral	Tax1bp1	0.657	0.665	3.02e-14	9.13e-09	Oligodendrocytes
sex-neutral	Hsp90aa1	-0.369	-0.309	1.23e-12	3.7e-07	Oligodendrocytes
sex-neutral	Lgi3	-1.008	-1.123	1.78e-12	3.96e-16	Oligodendrocytes
sex-neutral	Nfasc	-0.79	-0.578	3.05e-12	0.00155	Oligodendrocytes
sex-neutral	Gm9800	0.531	0.381	2.9e-11	0.0016	Oligodendrocytes
sex-neutral	Tmem63a	-1.095	-0.737	6.43e-11	0.0398	Oligodendrocytes
sex-neutral	Atp9a	-1.734	-1.258	2.88e-10	0.0173	Oligodendrocytes
sex-neutral	Tmcc3	-0.839	-0.69	5.89e-10	0.000138	Oligodendrocytes
sex-neutral	Gm6368	-0.749	-0.991	8.67e-10	1.63e-19	Oligodendrocytes
sex-neutral	Gsn	-0.898	-1.133	2.94e-09	5.68e-12	Oligodendrocytes
sex-neutral	Gm7308	1.405	1.157	1.19e-08	1.54e-05	Oligodendrocytes
sex-neutral	Olig2	-1.225	-0.877	1.51e-08	0.00236	Oligodendrocytes
sex-neutral	Eif4h	-1.078	-1.226	2.61e-08	1.3e-09	Oligodendrocytes
sex-neutral	Slain1	-0.816	-0.723	5.8e-08	0.000457	Oligodendrocytes
sex-neutral	Fscn1	-1.147	-0.874	7.51e-08	0.0174	Oligodendrocytes
sex-neutral	Pea15a	-0.866	-0.716	8.75e-08	0.000561	Oligodendrocytes
sex-neutral	Hsp90ab1	0.207	0.312	1.29e-07	1.39e-15	Oligodendrocytes
sex-neutral	Sypl	-0.842	-0.838	1.47e-07	6.71e-06	Oligodendrocytes
sex-neutral	Srrm2	0.474	0.551	2.76e-07	7.06e-06	Oligodendrocytes
sex-neutral	Tspan2	-0.439	-0.708	2.99e-07	5.82e-19	Oligodendrocytes
sex-neutral	5031439G07Rik	-1.018	-0.819	4.51e-07	0.00108	Oligodendrocytes
sex-neutral	Tmem88b	-0.568	-1.009	6e-07	2.4e-26	Oligodendrocytes
sex-neutral	Ctsd	-1.048	-1.221	7.24e-07	4.7e-11	Oligodendrocytes
sex-neutral	Sirt2	-0.648	-0.804	9.92e-07	3.06e-11	Oligodendrocytes
sex-neutral	Rpl18a	-1.883	-3.679	1.22e-06	1.66e-26	Oligodendrocytes
sex-neutral	Hexb	-1.221	-1.009	1.48e-06	0.00025	Oligodendrocytes
sex-neutral	Fis1	-0.972	-1.542	2.88e-06	4.25e-24	Oligodendrocytes
sex-neutral	Dusp26	-0.809	-0.971	3.54e-06	2.4e-09	Oligodendrocytes
sex-neutral	Cd81	-0.47	-1.774	4.07e-06	8.59e-103	Oligodendrocytes
sex-neutral	Tmeff2	-0.66	-0.739	4.1e-06	1.69e-06	Oligodendrocytes
sex-neutral	Wscd1	-0.867	-0.942	4.78e-06	2.58e-06	Oligodendrocytes
sex-neutral	Serinc5	-1.108	-0.917	8.11e-06	0.0241	Oligodendrocytes
sex-neutral	Serinc3	-1.298	-1.063	1.01e-05	0.00582	Oligodendrocytes
sex-neutral	H2afj	-0.858	-1.272	1.43e-05	1.5e-17	Oligodendrocytes
sex-neutral	Tsc22d3	-1.442	-1.841	2.3e-05	2.86e-09	Oligodendrocytes
sex-neutral	Lzts2	-1.194	-1.315	2.58e-05	2.55e-05	Oligodendrocytes
sex-neutral	Apbb1	-1.151	-1.446	2.63e-05	8.67e-08	Oligodendrocytes
sex-neutral	Desi1	-0.528	-0.742	2.83e-05	1.3e-12	Oligodendrocytes
sex-neutral	Pcbp4	-0.954	-1.607	3.32e-05	4.05e-14	Oligodendrocytes
sex-neutral	Tmod2	0.443	0.404	5.34e-05	0.0431	Oligodendrocytes
sex-neutral	Mapk3	-1.246	-1.075	5.6e-05	0.00405	Oligodendrocytes
sex-neutral	Inf2	-1.136	-1.178	7.24e-05	0.000434	Oligodendrocytes
sex-neutral	Gjc2	-0.955	-0.941	0.000164	1.19e-05	Oligodendrocytes
sex-neutral	Gm12892	-1.071	-2.806	0.000178	1.44e-42	Oligodendrocytes
sex-neutral	Dazap2	-1.03	-1.097	0.000278	0.000299	Oligodendrocytes
sex-neutral	Gpr62	-1.563	-1.355	0.000458	0.022	Oligodendrocytes
sex-neutral	Npc1	-0.77	-0.696	0.000501	0.0485	Oligodendrocytes
sex-neutral	Atp6ap1	-0.856	-0.823	0.000547	0.0146	Oligodendrocytes
sex-neutral	Aspa	-0.427	-0.535	0.00124	1.41e-05	Oligodendrocytes
sex-neutral	Prkar1a	-0.943	-0.896	0.00125	0.0208	Oligodendrocytes
sex-neutral	Cers2	-0.712	-1.29	0.00194	8.12e-16	Oligodendrocytes
sex-neutral	Ttr	-6.658	-7.704	0.00231	1.02e-11	Oligodendrocytes
sex-neutral	Gm12346	-0.252	-0.26	0.00262	0.00414	Oligodendrocytes
sex-neutral	Ap2s1	-1.197	-1.646	0.00281	1.29e-08	Oligodendrocytes
sex-neutral	Abhd4	-1.644	-1.557	0.00297	0.000973	Oligodendrocytes
sex-neutral	Fosb	0.912	1.082	0.00382	0.0261	Oligodendrocytes
sex-neutral	Jund	0.46	0.796	0.00401	1.09e-10	Oligodendrocytes
sex-neutral	Sox10	-0.702	-1.005	0.00427	1.38e-08	Oligodendrocytes
sex-neutral	C1qb	-1.094	-0.964	0.00509	0.0207	Oligodendrocytes
sex-neutral	Gm43333	-1.195	-1.687	0.00641	8.48e-07	Oligodendrocytes
sex-neutral	Arhgdia	-0.998	-1.293	0.00716	8.66e-06	Oligodendrocytes
sex-neutral	Slc48a1	-0.534	-1.555	0.0096	6.54e-40	Oligodendrocytes
sex-neutral	Lgmn	-0.894	-1.098	0.00977	0.000141	Oligodendrocytes
sex-neutral	Fgfr2	-0.687	-1.027	0.0111	9.99e-08	Oligodendrocytes
sex-neutral	Slc22a17	-1.132	-1.597	0.0113	2.16e-10	Oligodendrocytes
sex-neutral	Rac1	-0.693	-1.034	0.013	1.7e-09	Oligodendrocytes
sex-neutral	Calm3	-0.836	-1.131	0.0133	3.45e-06	Oligodendrocytes
sex-neutral	Srebf1	-1.533	-1.62	0.0141	0.00125	Oligodendrocytes
sex-neutral	Larp6	-1.194	-1.245	0.0146	0.0376	Oligodendrocytes
sex-neutral	Gm4617	0.231	0.253	0.0167	0.0063	Oligodendrocytes
sex-neutral	Itm2c	-0.907	-1.036	0.0179	0.000186	Oligodendrocytes
sex-neutral	Tecr	-0.65	-1.205	0.0185	2.77e-13	Oligodendrocytes
sex-neutral	Nsmf	-1.38	-1.796	0.0215	0.00978	Oligodendrocytes
sex-neutral	Ado	-0.882	-1.22	0.0216	4.41e-05	Oligodendrocytes
sex-neutral	Ndufa2	-0.704	-0.904	0.0272	5.92e-05	Oligodendrocytes
sex-neutral	Josd2	-0.573	-1.627	0.0294	1.21e-31	Oligodendrocytes
sex-neutral	Mbp	-0.137	-0.674	0.0311	1.24e-100	Oligodendrocytes
sex-neutral	Carhsp1	-0.72	-0.929	0.0389	4.96e-06	Oligodendrocytes
sex-dimorphic	Gm42418	-0.989	1.218	1.12e-224	<2.11E-280	Endothelial cells
sex-dimorphic	Malat1	-0.185	0.93	1.29e-52	<2.11E-280	Endothelial cells
sex-dimorphic	Id3	0.949	-0.311	1.69e-45	0.000608	Endothelial cells
sex-dimorphic	Igfbp7	0.778	-0.429	2.5e-29	1.95e-12	Endothelial cells
sex-dimorphic	Sptbn1	-0.391	0.294	1.21e-23	1.17e-14	Endothelial cells
sex-dimorphic	B2m	0.526	-0.73	3.68e-17	3.32e-48	Endothelial cells
sex-dimorphic	Macf1	-0.455	0.53	8.42e-12	2.73e-18	Endothelial cells
sex-dimorphic	Cald1	-0.473	0.307	2.46e-11	0.000286	Endothelial cells
sex-dimorphic	Klf2	0.383	-0.456	1.73e-10	4.09e-21	Endothelial cells
sex-dimorphic	Atrx	-0.41	0.678	1.21e-08	1.21e-28	Endothelial cells
sex-dimorphic	mt-Nd4	0.529	-0.764	1.18e-07	4.14e-25	Endothelial cells
sex-dimorphic	Ktn1	-0.517	0.368	7.54e-06	0.0175	Endothelial cells
sex-dimorphic	Sparcl1	0.236	-0.228	3.18e-05	8.43e-07	Endothelial cells
sex-dimorphic	Rock2	-0.446	0.69	0.000117	1.38e-15	Endothelial cells
sex-dimorphic	Fth1	0.416	-0.809	0.00141	7.93e-31	Endothelial cells
sex-dimorphic	Atp1a2	-0.325	0.407	0.00336	1.13e-09	Endothelial cells
sex-dimorphic	Rps26	0.555	-0.465	0.0144	0.0232	Endothelial cells
sex-neutral	Gm8692	5.586	5.774	4.94e-05	1.38e-05	Endothelial cells
sex-neutral	Jun	1.437	1.293	<1.58E-259	2.74e-278	Endothelial cells
sex-neutral	mt-Rnr2	0.721	1.709	<1.58E-259	<2.11E-280	Endothelial cells
sex-neutral	Fos	1.128	0.838	1.97e-157	2.23e-100	Endothelial cells
sex-neutral	mt-Nd5	1.659	0.477	2.67e-122	2.53e-13	Endothelial cells
sex-neutral	Atf3	1.889	1.761	6.49e-106	4.96e-108	Endothelial cells
sex-neutral	Bsg	-0.669	-1.19	3.61e-96	<2.11E-280	Endothelial cells
sex-neutral	Jund	1.324	1.554	1.28e-76	6.84e-113	Endothelial cells
sex-neutral	Rgs5	0.969	0.975	1.86e-71	1.82e-82	Endothelial cells
sex-neutral	Fosb	1.591	2.057	2.41e-67	5.94e-91	Endothelial cells
sex-neutral	Apold1	1.127	0.77	2.51e-66	3.51e-37	Endothelial cells
sex-neutral	Egr1	1.292	1.537	3.31e-65	4.94e-97	Endothelial cells
sex-neutral	Klf4	0.884	0.852	1.05e-59	2.88e-68	Endothelial cells
sex-neutral	Itm2a	-0.945	-1.462	5.81e-58	3.81e-187	Endothelial cells
sex-neutral	Adamts1	1.363	0.886	2.39e-50	2.19e-22	Endothelial cells
sex-neutral	Gm10800	-3.059	-2.978	3.1e-46	2.4e-40	Endothelial cells
sex-neutral	mt-Rnr1	0.39	1.96	3.47e-46	<2.11E-280	Endothelial cells
sex-neutral	Ptrf	-1.456	-0.699	7.35e-41	9.64e-11	Endothelial cells
sex-neutral	Ptn	0.522	0.337	3.91e-39	9.08e-22	Endothelial cells
sex-neutral	Myh11	-1.852	-0.546	1.35e-38	0.0378	Endothelial cells
sex-neutral	Actb	-0.507	-0.772	2.96e-37	4.12e-117	Endothelial cells
sex-neutral	Cst3	-0.688	-1.316	8.31e-32	1.27e-167	Endothelial cells
sex-neutral	Slc6a6	-0.692	-0.546	2.02e-29	6.24e-25	Endothelial cells
sex-neutral	Ier3	1.445	0.897	1.91e-27	3.63e-10	Endothelial cells
sex-neutral	Glul	-0.917	-0.991	2.16e-22	5.38e-37	Endothelial cells
sex-neutral	Myl6	-1.142	-1.566	4.98e-22	1.5e-70	Endothelial cells
sex-neutral	Acta2	-1.819	-1.997	6.09e-22	1.49e-43	Endothelial cells
sex-neutral	Serinc3	-1.24	-0.621	6.31e-21	2.57e-06	Endothelial cells
sex-neutral	Slc7a5	-1.454	-1.181	5.03e-19	1.59e-15	Endothelial cells
sex-neutral	Rps15a-ps5	3.043	1.47	5.91e-18	1.73e-05	Endothelial cells
sex-neutral	Tax1bp1	0.611	0.636	1.8e-17	5.32e-24	Endothelial cells
sex-neutral	Plk2	1.089	1.041	3.39e-17	4.85e-14	Endothelial cells
sex-neutral	Gm9800	0.837	0.545	3.73e-17	1.32e-08	Endothelial cells
sex-neutral	Calr-ps	2	1.096	1.29e-16	9.73e-07	Endothelial cells
sex-neutral	Gm10801	-3.156	-2.784	4.82e-14	1.75e-11	Endothelial cells
sex-neutral	Gm10080	-1.003	-1.451	7.38e-13	6.91e-50	Endothelial cells
sex-neutral	Ppp1r15a	1.214	0.63	7.71e-13	0.00424	Endothelial cells
sex-neutral	Hes1	0.763	0.407	7.91e-13	0.00488	Endothelial cells
sex-neutral	Epas1	-0.703	-0.43	1.48e-12	0.00023	Endothelial cells
sex-neutral	Hexim1	1.829	1.18	2.27e-12	3.24e-06	Endothelial cells
sex-neutral	Rpl18a	-2.596	-3.862	2.32e-12	5.5e-39	Endothelial cells
sex-neutral	Podxl	-0.87	-0.492	2.77e-12	0.000621	Endothelial cells
sex-neutral	Ctsd	-1.498	-0.945	6.16e-12	5.74e-06	Endothelial cells
sex-neutral	Gkn3	-1.198	-1.142	9.41e-12	3.94e-14	Endothelial cells
sex-neutral	Gm26532	1.616	0.919	2.35e-11	0.00734	Endothelial cells
sex-neutral	Sept7	0.501	0.413	2.7e-11	1.12e-08	Endothelial cells
sex-neutral	Fn1	-0.885	-0.484	5.21e-11	0.00611	Endothelial cells
sex-neutral	Crip2	-0.869	-1.209	7.7e-11	5.94e-37	Endothelial cells
sex-neutral	Hexb	-1.461	-1.333	1.36e-10	1.55e-11	Endothelial cells
sex-neutral	Sparc	-0.525	-0.824	6.82e-10	7.62e-41	Endothelial cells
sex-neutral	Abcb1a	0.321	0.19	1.26e-09	0.032	Endothelial cells
sex-neutral	Tagln	-2.914	-2.806	5.87e-09	5.21e-14	Endothelial cells
sex-neutral	Slc2a1	-0.59	-0.922	6.34e-09	1.05e-35	Endothelial cells
sex-neutral	Tapbp	-1.733	-0.858	7.26e-09	0.0374	Endothelial cells
sex-neutral	Ltbp4	-0.975	-1.217	1.05e-08	1.05e-19	Endothelial cells
sex-neutral	Sox18	-2.23	-2.144	1.13e-08	6.7e-11	Endothelial cells
sex-neutral	Adgrf5	0.312	0.278	1.77e-08	2.45e-07	Endothelial cells
sex-neutral	Gm20417	2.268	1.408	3.06e-08	0.000526	Endothelial cells
sex-neutral	Tm4sf1	-0.715	-0.963	3.42e-08	5.64e-26	Endothelial cells
sex-neutral	Gm5778	1.399	1.245	4.85e-08	3.19e-09	Endothelial cells
sex-neutral	Tpm2	-1.36	-1.115	4.87e-08	5.01e-08	Endothelial cells
sex-neutral	Nfkbiz	1.504	1.605	1.68e-07	1.99e-09	Endothelial cells
sex-neutral	Rpl35	-2.161	-3.454	1.73e-07	4.94e-22	Endothelial cells
sex-neutral	RP24-389J11.1	3.768	3.871	1.76e-07	2.39e-08	Endothelial cells
sex-neutral	Atp5e	-1.058	-1.316	4.07e-07	1.2e-17	Endothelial cells
sex-neutral	Klf6	0.476	0.836	5.21e-07	1.05e-32	Endothelial cells
sex-neutral	Fcgrt	-1.086	-1.398	2.14e-06	4.56e-17	Endothelial cells
sex-neutral	Cnn2	-1.513	-1.243	2.53e-06	2.68e-06	Endothelial cells
sex-neutral	Spock2	-0.269	-0.405	2.75e-06	6.92e-21	Endothelial cells
sex-neutral	Tuba1a	-0.883	-1.352	3e-06	1.1e-28	Endothelial cells
sex-neutral	Slk	0.528	0.892	6.63e-06	9.41e-22	Endothelial cells
sex-neutral	Kcnj8	1.757	1.571	7.3e-06	7.89e-05	Endothelial cells
sex-neutral	Gm6368	-0.793	-0.718	7.74e-06	2.5e-07	Endothelial cells
sex-neutral	Rps19-ps6	-1.313	-2.433	9.81e-06	2.64e-26	Endothelial cells
sex-neutral	Nostrin	0.531	0.438	1.52e-05	0.000489	Endothelial cells
sex-neutral	Nos3	-1.273	-0.949	1.78e-05	6.77e-05	Endothelial cells
sex-neutral	Acvrl1	-0.922	-1.202	1.99e-05	6.01e-17	Endothelial cells
sex-neutral	Cav2	-1.479	-1.782	4.18e-05	1.91e-13	Endothelial cells
sex-neutral	Bcam	-1.278	-1.451	5.64e-05	6.15e-10	Endothelial cells
sex-neutral	Cd2ap	0.362	0.592	0.00011	4.84e-19	Endothelial cells
sex-neutral	Lsr	-0.727	-0.849	0.000155	4.2e-10	Endothelial cells
sex-neutral	Cd34	-0.733	-1.004	0.000186	6.11e-15	Endothelial cells
sex-neutral	Gm4617	0.353	0.279	0.000192	0.00283	Endothelial cells
sex-neutral	Gnai2	-0.445	-0.34	0.000219	0.0088	Endothelial cells
sex-neutral	Tsc22d3	-0.971	-0.867	0.000239	2.62e-05	Endothelial cells
sex-neutral	Fnbp1l	0.491	0.581	0.000363	4.64e-09	Endothelial cells
sex-neutral	Gm13005	3.586	2.312	0.00054	0.00105	Endothelial cells
sex-neutral	Sh3glb1	0.483	0.428	0.000585	0.000191	Endothelial cells
sex-neutral	Dusp6	0.971	0.826	0.000688	0.00167	Endothelial cells
sex-neutral	Btg1	1.006	1.007	0.00145	0.000323	Endothelial cells
sex-neutral	Dazap2	-1.259	-0.98	0.00179	0.0013	Endothelial cells
sex-neutral	Gnb1	-0.887	-0.78	0.00181	0.00138	Endothelial cells
sex-neutral	Tpm3-rs7	0.475	0.457	0.00384	0.000442	Endothelial cells
sex-neutral	Abcc9	1.348	1.314	0.00473	0.00449	Endothelial cells
sex-neutral	P4hb	-1.318	-1.234	0.00476	1.23e-05	Endothelial cells
sex-neutral	Ttr	-6.45	-5.886	0.00484	6.69e-28	Endothelial cells
sex-neutral	Actn4	-0.549	-0.637	0.00493	2.63e-07	Endothelial cells
sex-neutral	Cldn5	-0.238	-0.798	0.00546	2.02e-77	Endothelial cells
sex-neutral	Sypl	-0.748	-0.694	0.00729	0.00448	Endothelial cells
sex-neutral	Rhoc	-0.983	-1.135	0.00802	4.3e-09	Endothelial cells
sex-neutral	Ckb	-1.082	-1.353	0.00818	1.39e-06	Endothelial cells
sex-neutral	Slc3a2	-0.713	-1.07	0.0101	1.35e-14	Endothelial cells
sex-neutral	Atox1	-0.527	-1.234	0.0103	9.15e-40	Endothelial cells
sex-neutral	Col4a3bp	0.374	0.601	0.0104	3.73e-13	Endothelial cells
sex-neutral	Eef2	-0.689	-0.604	0.0114	0.0136	Endothelial cells
sex-neutral	Prkar1a	-0.799	-0.757	0.0147	0.00153	Endothelial cells
sex-neutral	Clic4	-0.502	-0.477	0.0203	0.000728	Endothelial cells
sex-neutral	Snrk	0.802	0.795	0.0224	0.00565	Endothelial cells
sex-neutral	Hmg20b	0.596	0.597	0.0242	0.000511	Endothelial cells
sex-neutral	Gm7308	1.097	1.073	0.0253	0.00292	Endothelial cells
sex-neutral	Gpcpd1	-0.478	-0.497	0.0364	0.00323	Endothelial cells
sex-neutral	Plcb4	0.448	0.659	0.0482	2.31e-09	Endothelial cells
sex-neutral	mt-Rnr2	0.672	1.535	5.91e-150	<2.11E-280	Mural cells
sex-neutral	Ptgds	-2.057	-3.412	1.13e-33	9.05e-44	Mural cells
sex-neutral	Atp1a2	-3.781	-2.016	1.25e-25	0.0288	Mural cells
sex-neutral	Apod	-3.158	-3.537	1.17e-18	2.55e-30	Mural cells
sex-neutral	Prg4	1.21	0.907	5.72e-11	6.49e-09	Mural cells
sex-neutral	mt-Rnr1	0.506	2.572	0.00067	7.08e-54	Mural cells
sex-neutral	Apoe	-2.162	-2.365	0.00772	4.38e-10	Mural cells
sex-neutral	mt-Rnr2	0.771	1.781	1.93e-126	<2.11E-280	Ependymal cells
sex-dimorphic	mt-Rnr2	0.68	-0.247	1.84e-252	1.09e-106	OPCs
sex-dimorphic	Gm42418	-0.821	0.374	2.85e-20	1.09e-07	OPCs
sex-dimorphic	Plp1	0.867	-1.588	1.29e-06	2.64e-105	OPCs
sex-dimorphic	Slc1a2	1.541	-1.387	0.000147	5.3e-35	OPCs
sex-neutral	Gjc3	4.951	3.78	3.52e-06	1.05e-37	OPCs
sex-neutral	Meg3	3.614	3.076	9.89e-05	3.45e-25	OPCs
sex-neutral	Pllp	3.695	3.28	0.00112	7.59e-16	OPCs
sex-neutral	Phlda1	4.571	4.993	0.0117	1.05e-08	OPCs
sex-neutral	Rufy3	3.264	2.849	0.0315	1e-10	OPCs
sex-neutral	Malat1	2.153	1.011	<1.58E-259	<2.11E-280	OPCs
sex-neutral	Enpp2	-5.223	-4.377	5.36e-178	2.08e-146	OPCs
sex-neutral	Ptn	3.794	2.112	3.19e-70	1.93e-162	OPCs
sex-neutral	Cox6c	-3.596	-1.772	7.63e-40	1.24e-17	OPCs
sex-neutral	Fth1	-2.534	-2.372	1.43e-35	9.75e-49	OPCs
sex-neutral	Cox8a	-2.85	-2.368	1.8e-32	1.54e-23	OPCs
sex-neutral	Sept7	2.494	1.954	5.06e-31	8.87e-70	OPCs
sex-neutral	Sparcl1	2.704	0.429	1.32e-30	0.000367	OPCs
sex-neutral	Rpl41	-3.272	-1.969	9.19e-30	2.08e-19	OPCs
sex-neutral	Marcks	4.245	2.351	1.26e-29	9.7e-74	OPCs
sex-neutral	Clu	-2.343	-1.335	2.8e-28	4.02e-16	OPCs
sex-neutral	Ptprz1	5.552	3.427	1.01e-27	1.81e-148	OPCs
sex-neutral	Bsg	-3.072	-2.615	2.77e-26	9.56e-32	OPCs
sex-neutral	Atp5e	-3.622	-2.155	1.19e-25	5.18e-11	OPCs
sex-neutral	Pnisr	3.118	1.692	1.36e-25	1.19e-40	OPCs
sex-neutral	Uqcr11	-3.481	-2.248	2.14e-24	2.14e-11	OPCs
sex-neutral	Jun	1.922	0.933	3.34e-24	1.06e-19	OPCs
sex-neutral	Cox4i1	-2.473	-1.61	1.13e-23	1.49e-13	OPCs
sex-neutral	Uqcr10	-3.338	-2.127	5.23e-23	1.24e-10	OPCs
sex-neutral	Gnas	-1.866	-1.127	7.18e-22	2.51e-11	OPCs
sex-neutral	Stk39	-4.546	-2.471	3e-21	7.79e-09	OPCs
sex-neutral	Uqcrq	-3.637	-1.756	6.67e-21	3.02e-08	OPCs
sex-neutral	2010107E04Rik	-3.328	-2.182	9.09e-21	1.25e-09	OPCs
sex-neutral	Gm6265	-3.512	-2.045	2.68e-20	4.67e-11	OPCs
sex-neutral	Serpine2	4.586	3.445	3.67e-20	3.28e-66	OPCs
sex-neutral	Atp5h	-2.871	-1.312	6.04e-20	0.000245	OPCs
sex-neutral	Atp5j2	-2.467	-1.351	1.99e-19	8.14e-05	OPCs
sex-neutral	Atp5g3	-3.178	-1.29	2.24e-19	0.00085	OPCs
sex-neutral	Ndufa4	-2.22	-1.9	5.31e-19	3.94e-16	OPCs
sex-neutral	Mdh1	-3.496	-2.087	6.37e-19	1.07e-09	OPCs
sex-neutral	Slc25a5	-2.571	-1.471	2.91e-18	1.12e-07	OPCs
sex-neutral	Gm10250	-3.083	-1.301	6.4e-18	0.00123	OPCs
sex-neutral	Cox6b1	-2.647	-1.234	6.54e-18	7.75e-05	OPCs
sex-neutral	Hist1h2bc	-2.647	-2.076	6.54e-18	2.45e-10	OPCs
sex-neutral	Atp5g1	-3.937	-3.296	6.76e-18	4.39e-11	OPCs
sex-neutral	Ldhb	-2.556	-1.962	2.07e-17	1.2e-12	OPCs
sex-neutral	Ndufc1	-2.643	-1.724	3.13e-17	9.11e-07	OPCs
sex-neutral	Ccdc88a	2.734	1.739	3.23e-17	3.53e-37	OPCs
sex-neutral	Atp5j	-2.6	-1.317	4.55e-17	0.00011	OPCs
sex-neutral	Ndufa1	-3.531	-2.617	4.69e-17	2.56e-12	OPCs
sex-neutral	Gm10039	-4.459	-4.368	2.49e-16	3.19e-10	OPCs
sex-neutral	Srrm2	2.175	1.497	2.65e-16	1.08e-28	OPCs
sex-neutral	Uqcrh	-3.214	-1.865	3.75e-16	5.52e-07	OPCs
sex-neutral	Gm14539	-2.812	-1.873	4.13e-16	6.5e-10	OPCs
sex-neutral	Fos	1.799	1.784	1.76e-15	2.8e-41	OPCs
sex-neutral	Cst3	-1.303	-2.487	2.98e-15	1.4e-138	OPCs
sex-neutral	Mt3	-2.674	-0.981	1.15e-14	0.0499	OPCs
sex-neutral	Prrc2c	2.245	1.049	1.93e-14	2.28e-13	OPCs
sex-neutral	Cox6a1	-2.189	-1.439	2e-14	2.3e-07	OPCs
sex-neutral	Epn2	4.405	3.976	2.14e-14	1.27e-57	OPCs
sex-neutral	Atox1	-4.044	-2.144	2.4e-14	2.52e-08	OPCs
sex-neutral	Prdx5	-3.29	-2.448	3.59e-14	6.76e-07	OPCs
sex-neutral	Tomm7	-2.646	-2.376	1.2e-13	7.91e-07	OPCs
sex-neutral	Pcp4l1	-5.358	-6.234	1.84e-13	0.0109	OPCs
sex-neutral	Cntn1	2.514	4.059	2.51e-13	1.16e-36	OPCs
sex-neutral	Atp5b	-2.403	-1.291	2.83e-13	0.000118	OPCs
sex-neutral	Chchd2	-1.723	-0.963	2.91e-13	0.000629	OPCs
sex-neutral	mt-Cytb	-1.061	-1.315	3.39e-13	1.1e-39	OPCs
sex-neutral	Gm11966	-2.57	-1.17	3.8e-13	0.0463	OPCs
sex-neutral	Ptgds	-4.289	-3.255	5.3e-13	4.78e-18	OPCs
sex-neutral	Ndufa11	-3.359	-2.558	7.18e-13	7.4e-08	OPCs
sex-neutral	Gria2	4.418	2.848	1.7e-12	1.62e-54	OPCs
sex-neutral	Ndufv3	-3.227	-2.158	1.73e-12	4.75e-08	OPCs
sex-neutral	Gm12338	-2.483	-1.156	1.87e-12	0.000805	OPCs
sex-neutral	Ankrd11	3.586	2.259	2.25e-12	1.83e-46	OPCs
sex-neutral	Gpm6b	4.399	1.969	2.28e-12	3.19e-50	OPCs
sex-neutral	Ndufa3	-2.459	-1.509	4.18e-12	0.000601	OPCs
sex-neutral	Cox7b	-1.776	-1.46	8.2e-12	3.88e-09	OPCs
sex-neutral	Chchd10	-6.36	-4.607	1.29e-11	7.14e-14	OPCs
sex-neutral	Cspg5	5.523	2.958	1.66e-11	1.12e-66	OPCs
sex-neutral	Cdkn1c	-3.03	-2.26	2.67e-11	6.93e-05	OPCs
sex-neutral	Nrxn1	4.945	2.838	2.72e-11	6.4e-66	OPCs
sex-neutral	Trpm3	-4.253	-3.357	6.21e-11	5.43e-06	OPCs
sex-neutral	Usmg5	-2.918	-1.891	6.44e-11	1.23e-06	OPCs
sex-neutral	Pnn	2.456	2.011	7.7e-11	3.32e-27	OPCs
sex-neutral	Luc7l3	2.011	1.259	8.97e-11	1.96e-15	OPCs
sex-neutral	Rbm25	1.653	1.088	1.65e-10	1.88e-21	OPCs
sex-neutral	Pebp1	-3.206	-1.505	2.26e-10	0.016	OPCs
sex-neutral	Aldoa	-2.796	-3.514	2.47e-10	4.23e-08	OPCs
sex-neutral	Tpm1	2.577	2.518	8.13e-10	2.03e-25	OPCs
sex-neutral	Ndufa13	-1.995	-1.655	8.3e-10	1.05e-05	OPCs
sex-neutral	Psap	-1.641	-0.907	9.58e-10	0.00111	OPCs
sex-neutral	Eef1a1	-1.949	-1.889	9.81e-10	5.01e-13	OPCs
sex-neutral	Cox7a2	-2.031	-1.787	1.07e-09	7.93e-08	OPCs
sex-neutral	Car2	-5.825	-3.234	2.35e-09	1.03e-15	OPCs
sex-neutral	Ednrb	5.052	3.139	3.14e-09	1.48e-41	OPCs
sex-neutral	Atp5o	-2.428	-1.451	3.43e-09	0.0178	OPCs
sex-neutral	Syt11	3.916	2.081	3.43e-09	9.4e-34	OPCs
sex-neutral	Arglu1	2.077	1.175	4.94e-09	1.15e-09	OPCs
sex-neutral	Luzp2	4.152	1.823	6.22e-09	1.84e-23	OPCs
sex-neutral	Ttyh1	4.143	1.285	6.95e-09	1.18e-17	OPCs
sex-neutral	Myl6	-3.698	-3.304	1.05e-08	6.77e-08	OPCs
sex-neutral	Ktn1	2.294	1.07	1.77e-08	1.17e-09	OPCs
sex-neutral	Atp5d	-2.442	-1.649	2.44e-08	0.00102	OPCs
sex-neutral	Ndufa2	-2.35	-2.427	2.63e-08	7.8e-08	OPCs
sex-neutral	Rplp1	-1.848	-1.155	2.94e-08	0.000142	OPCs
sex-neutral	Igfbp2	-5.546	-4.113	3.06e-08	1.74e-10	OPCs
sex-neutral	Nap1l5	4.819	4.375	3.6e-08	2.01e-32	OPCs
sex-neutral	Nrxn2	4.349	3.963	3.99e-08	1.25e-31	OPCs
sex-neutral	Son	1.751	0.713	5.07e-08	0.000418	OPCs
sex-neutral	Gm16418	-3.593	-2.749	5.28e-08	0.000177	OPCs
sex-neutral	Atp1b1	-1.897	-1.259	7.53e-08	0.000757	OPCs
sex-neutral	Ezr	-5.425	-4.897	9.06e-08	0.00197	OPCs
sex-neutral	Ctsd	-2.374	-2.514	1.24e-07	7.71e-19	OPCs
sex-neutral	Ubl5	-2.328	-1.523	1.3e-07	0.00452	OPCs
sex-neutral	Fam81a	-5.378	-4.412	1.37e-07	0.0261	OPCs
sex-neutral	Tra2a	2.99	1.606	1.41e-07	3.23e-13	OPCs
sex-neutral	Tcf4	1.732	0.996	1.68e-07	1.17e-10	OPCs
sex-neutral	Map1lc3a	-4.231	-2.514	3.19e-07	0.00318	OPCs
sex-neutral	Fip1l1	2.371	2.588	1.07e-06	1.79e-24	OPCs
sex-neutral	Jund	2.001	2.264	1.17e-06	1.53e-24	OPCs
sex-neutral	Zfp36l1	2.231	1.092	1.95e-06	1.85e-05	OPCs
sex-neutral	Cadm2	3.065	2.09	2.73e-06	3.88e-17	OPCs
sex-neutral	Ankrd12	3.217	1.359	3.11e-06	3.07e-10	OPCs
sex-neutral	Prdx1	-2.183	-1.493	3.66e-06	0.00212	OPCs
sex-neutral	Olig1	5.939	4.465	3.75e-06	9.55e-46	OPCs
sex-neutral	Chpt1	2.505	2.048	4.17e-06	1.58e-16	OPCs
sex-neutral	Cab39l	-5.94	-3.987	4.5e-06	8.98e-05	OPCs
sex-neutral	Cd63-ps	-1.914	-1.305	4.56e-06	0.0435	OPCs
sex-neutral	Map2	3.91	3.84	4.95e-06	9.89e-31	OPCs
sex-neutral	Rps15	-2.236	-1.867	7.4e-06	0.000733	OPCs
sex-neutral	Gm10076	-3.243	-2.85	8.03e-06	7.47e-06	OPCs
sex-neutral	Ncam1	3.814	2.251	1.34e-05	1.09e-17	OPCs
sex-neutral	Vamp8	-4.799	-4.365	1.75e-05	0.0331	OPCs
sex-neutral	Kcnq1ot1	2.796	2.031	1.89e-05	1.6e-22	OPCs
sex-neutral	Gm9843	-1.602	-1.55	2.73e-05	4.96e-06	OPCs
sex-neutral	Gm12350	-2.129	-1.471	2.81e-05	0.00334	OPCs
sex-neutral	Mcee	-3.147	-2.613	2.92e-05	0.000975	OPCs
sex-neutral	Ttc3	1.45	1.687	3.1e-05	2.31e-22	OPCs
sex-neutral	Tubb4b	-3.292	-2.186	4.31e-05	0.00524	OPCs
sex-neutral	Hip1	3.657	2.282	6.53e-05	1.46e-14	OPCs
sex-neutral	Glul	-2.534	-2.742	6.62e-05	7.73e-27	OPCs
sex-neutral	Acin1	1.551	0.958	7.19e-05	1.41e-06	OPCs
sex-neutral	Cox7c	-2.211	-1.628	8.06e-05	0.00456	OPCs
sex-neutral	Ncald	3.141	3.596	8.12e-05	1.78e-16	OPCs
sex-neutral	Rps15a	-2.435	-1.497	0.0001	0.0455	OPCs
sex-neutral	Atp5f1	-1.596	-1.213	0.000118	0.0427	OPCs
sex-neutral	Sltm	1.734	1.204	0.000124	8.42e-09	OPCs
sex-neutral	Kif5b	-1.744	-1.289	0.000151	0.00229	OPCs
sex-neutral	mt-Nd5	-0.718	-0.915	0.00019	9.5e-18	OPCs
sex-neutral	Lsamp	4.424	2.261	0.000203	7.6e-16	OPCs
sex-neutral	Slco1c1	-4.481	-3.155	0.000206	6.89e-09	OPCs
sex-neutral	Srsf11	2.14	1.356	0.000223	1.08e-08	OPCs
sex-neutral	Rev3l	3.257	3.509	0.000236	4.77e-20	OPCs
sex-neutral	Ppfibp1	3.033	2.229	0.00028	3.17e-13	OPCs
sex-neutral	Ndufb11	-1.94	-1.561	0.000281	0.0408	OPCs
sex-neutral	Sox2	2.495	1.967	0.000291	2.13e-12	OPCs
sex-neutral	Rtn1	4.336	3.548	0.000386	5.54e-23	OPCs
sex-neutral	Bcan	4.323	2.215	0.000425	4.68e-20	OPCs
sex-neutral	Basp1	2.984	2.334	0.000484	2.74e-13	OPCs
sex-neutral	Spag9	2.083	1.23	0.000577	1.51e-05	OPCs
sex-neutral	Gm10080	-3.266	-2.361	0.000596	0.000137	OPCs
sex-neutral	Thoc2	2.525	1.051	0.000783	0.00683	OPCs
sex-neutral	Pcdh9	2.729	1.776	0.00137	2.88e-07	OPCs
sex-neutral	Pou3f3	4.156	2.069	0.00138	2.57e-10	OPCs
sex-neutral	Prpf38b	1.674	1.454	0.00139	5.21e-10	OPCs
sex-neutral	mt-Nd4	-0.893	-1.222	0.00211	3.44e-18	OPCs
sex-neutral	Ccnd1	4.887	3.387	0.00212	4.33e-33	OPCs
sex-neutral	Trf	-4.159	-2.929	0.00218	3.29e-07	OPCs
sex-neutral	Gm6977	-2.459	-3.539	0.00243	1.6e-09	OPCs
sex-neutral	Fosb	2.177	3.033	0.00249	1.46e-18	OPCs
sex-neutral	Asrgl1	3.594	1.686	0.00253	4.31e-06	OPCs
sex-neutral	Akap9	1.333	1.189	0.00282	3.42e-11	OPCs
sex-neutral	Rsrp1	1.506	1.775	0.00321	3.6e-18	OPCs
sex-neutral	Mrps6	-4.103	-2.597	0.00325	0.0245	OPCs
sex-neutral	Pcm1	1.718	1.448	0.00348	3.57e-10	OPCs
sex-neutral	AC149090.1	2.963	2.261	0.00454	3.91e-12	OPCs
sex-neutral	Tia1	2.963	2.158	0.00454	5.56e-08	OPCs
sex-neutral	mt-Nd1	-0.736	-1.37	0.00591	8.55e-34	OPCs
sex-neutral	Rps9	-1.374	-1.394	0.00599	0.000107	OPCs
sex-neutral	Egr1	1.428	1.783	0.00687	1.67e-20	OPCs
sex-neutral	Akr1a1	-2.103	-2.178	0.00695	0.000745	OPCs
sex-neutral	Hp1bp3	1.582	1.463	0.00781	2.99e-07	OPCs
sex-neutral	Hnrnpdl	2.904	1.671	0.00794	6.75e-06	OPCs
sex-neutral	Snrnp70	1.457	1.272	0.00853	5.04e-11	OPCs
sex-neutral	Rpl13	1.697	2.458	0.00916	7.29e-17	OPCs
sex-neutral	Dmd	4.614	2.097	0.00927	4.43e-11	OPCs
sex-neutral	Kmt2a	2.429	1.075	0.00973	0.00146	OPCs
sex-neutral	Tuba1a	1.801	1.336	0.011	1.29e-06	OPCs
sex-neutral	Ntm	3.845	1.778	0.0112	5.48e-08	OPCs
sex-neutral	Rbp1	-6.253	-4.842	0.0113	0.00268	OPCs
sex-neutral	Tmem100	4.571	4.593	0.0117	2.25e-15	OPCs
sex-neutral	Dusp11	2.521	1.495	0.0136	4.59e-06	OPCs
sex-neutral	Myo5a	1.831	3.339	0.0138	9.27e-23	OPCs
sex-neutral	Matr3	1.392	1.5	0.0142	5.08e-13	OPCs
sex-neutral	Cask	3.065	2.573	0.0146	3.46e-06	OPCs
sex-neutral	Agpat5	3.349	2.381	0.0168	4.73e-14	OPCs
sex-neutral	Vezf1	2.185	2.603	0.0172	4.63e-11	OPCs
sex-neutral	Nav1	4.48	3.591	0.0188	2.9e-21	OPCs
sex-neutral	Rps19	-2.218	-1.85	0.0202	0.00049	OPCs
sex-neutral	Pltp	-2.899	-4.772	0.0231	0.00391	OPCs
sex-neutral	Itpr2	3.285	1.73	0.0268	9.47e-08	OPCs
sex-neutral	S100a16	2.756	2.321	0.0308	1.49e-09	OPCs
sex-neutral	Rlbp1	1.72	3.821	0.0379	1.85e-16	OPCs
sex-neutral	Lrp1	2.416	1.828	0.0408	3.15e-08	OPCs
sex-neutral	Kank1	2.541	4.084	0.0463	5.49e-13	OPCs
sex-dimorphic	Malat1	-0.277	0.345	1.28e-43	1.22e-36	Neurons
sex-dimorphic	Cst3	0.948	-0.797	1.46e-10	0.000112	Neurons
sex-neutral	Scrg1	-3.914	-4.561	1.92e-08	4.6e-08	Neurons
sex-neutral	Hes5	-3.902	-3.531	9.07e-06	0.000455	Neurons
sex-neutral	C1ql1	-5.499	-4.339	0.000166	3.97e-05	Neurons
sex-neutral	mt-Rnr2	0.885	1.994	<1.58E-259	<2.11E-280	Neurons
sex-neutral	Plp1	2.995	0.89	2.16e-109	1.74e-07	Neurons
sex-neutral	Ptprz1	-3.068	-3.541	1.45e-79	2.16e-60	Neurons
sex-neutral	Olig1	-4.642	-6.655	3.15e-63	2.34e-35	Neurons
sex-neutral	Cacng4	-3.622	-3.954	1.61e-50	3.81e-40	Neurons
sex-neutral	Cspg5	-2.583	-3.523	5.53e-44	1.62e-51	Neurons
sex-neutral	Tnr	-3.498	-2.534	4.3e-42	8e-20	Neurons
sex-neutral	Vcan	-3.921	-3.536	1.88e-39	1.42e-22	Neurons
sex-neutral	Epn2	-3.009	-3.076	6.5e-39	1.31e-25	Neurons
sex-neutral	Cntn1	-2.969	-2.383	3.67e-28	1.94e-16	Neurons
sex-neutral	Pdgfra	-4.902	-6.252	8.52e-28	7.69e-15	Neurons
sex-neutral	Serpine2	-2.482	-3.314	1.24e-26	8.86e-31	Neurons
sex-neutral	Dbi	-1.955	-2.683	2.68e-25	6.7e-39	Neurons
sex-neutral	Lhfpl3	-4.116	-4.021	1.42e-24	1.85e-19	Neurons
sex-neutral	3110035E14Rik	-3.107	-3.403	2.39e-22	1.95e-17	Neurons
sex-neutral	Ankrd11	-1.657	-0.891	3.63e-22	0.00969	Neurons
sex-neutral	Fos	-1.354	-2.254	1.07e-21	5.32e-41	Neurons
sex-neutral	Bcan	-2.44	-4.132	6.49e-21	1.75e-19	Neurons
sex-neutral	Cspg4	-5.025	-6.645	4.14e-20	5.22e-08	Neurons
sex-neutral	Pcdh15	-3.976	-3.987	1.26e-19	1.09e-10	Neurons
sex-neutral	Ednrb	-2.633	-4.526	1.34e-19	3.05e-19	Neurons
sex-neutral	Ccnd1	-2.915	-3.938	5.32e-19	1.22e-11	Neurons
sex-neutral	Marcks	-1.443	-1.574	5.08e-18	4.14e-18	Neurons
sex-neutral	S100a1	-3.277	-4.561	1.79e-16	6.13e-12	Neurons
sex-neutral	Sdc3	-4.087	-3.268	1.71e-15	9.59e-09	Neurons
sex-neutral	Matn4	-5.213	-5.612	2.62e-14	4.19e-08	Neurons
sex-neutral	Nav1	-2.194	-1.783	7.25e-14	2.21e-05	Neurons
sex-neutral	Tspan3	-2.117	-2.391	7.77e-14	1.15e-13	Neurons
sex-neutral	mt-Rnr1	0.395	2.515	1.79e-13	3.47e-122	Neurons
sex-neutral	Nap1l5	-1.853	-1.326	1.82e-12	2.31e-06	Neurons
sex-neutral	Lrp1	-2.395	-1.968	9.9e-12	0.0164	Neurons
sex-neutral	Ptn	-0.821	-0.818	1.83e-11	5.39e-11	Neurons
sex-neutral	Sox10	-4.059	-4.708	6.17e-11	0.000121	Neurons
sex-neutral	Tmem100	-3.211	-3.941	7.44e-11	5.79e-09	Neurons
sex-neutral	Gpr17	-5.07	-3.891	8.24e-11	0.00267	Neurons
sex-neutral	Ugdh	-3.347	-3.277	1e-10	0.00103	Neurons
sex-neutral	Pllp	-2.723	-4.891	2.13e-10	1.25e-07	Neurons
sex-neutral	Gjc3	-1.834	-3.542	7.67e-10	1.31e-19	Neurons
sex-neutral	Actb	-0.842	-1.158	3.55e-09	1.88e-15	Neurons
sex-neutral	Rlbp1	-3.665	-3.584	6.8e-09	1.75e-06	Neurons
sex-neutral	Cd9	-2.168	-3.561	8.7e-09	1.15e-13	Neurons
sex-neutral	Phlda1	-2.994	-2.571	1.63e-08	1.94e-06	Neurons
sex-neutral	Meg3	0.345	1.546	3.59e-08	6.89e-100	Neurons
sex-neutral	Nrxn2	-1.403	-1.321	6.04e-08	1.5e-05	Neurons
sex-neutral	S100a16	-2.469	-3.754	1.15e-07	2.01e-06	Neurons
sex-neutral	Luzp2	-1.461	-1.933	4.42e-07	3.33e-08	Neurons
sex-neutral	Rgcc	-2.72	-4.641	6.86e-07	1.83e-06	Neurons
sex-neutral	Gpt2	-2.955	-2.621	7.14e-07	4.95e-05	Neurons
sex-neutral	Zcchc24	-3.161	-3.612	1.38e-06	1.43e-05	Neurons
sex-neutral	Arl2bp	-2.02	-2.187	1.59e-06	0.00781	Neurons
sex-neutral	Sulf2	-2.499	-4.378	1.94e-06	4.51e-07	Neurons
sex-neutral	Sox6	-4.277	-3.824	2.5e-06	0.00483	Neurons
sex-neutral	Sox2	-2.099	-2.093	2.5e-06	7.31e-06	Neurons
sex-neutral	Tpm1	-1.409	-1.578	2.88e-06	7.77e-08	Neurons
sex-neutral	Nxph1	-4.228	-3.59	4.47e-06	0.00023	Neurons
sex-neutral	Gng3	-2.739	-2.232	4.61e-06	1.18e-05	Neurons
sex-neutral	Ckb	-1.124	-1.958	5.94e-06	4.59e-17	Neurons
sex-neutral	Lrrn1	-3.388	-3.68	8.09e-06	0.0167	Neurons
sex-neutral	Tuba1a	-1.376	-1.8	8.45e-06	4.1e-13	Neurons
sex-neutral	Gm2a	-2.355	-3.146	2.28e-05	0.0048	Neurons
sex-neutral	Slc22a17	-1.859	-2.542	2.48e-05	1.34e-06	Neurons
sex-neutral	Rpl13	-1.732	-2.786	3.18e-05	3.24e-09	Neurons
sex-neutral	S100b	-1.476	-3.144	3.27e-05	5.49e-19	Neurons
sex-neutral	Cdo1	-4.862	-3.701	4.44e-05	6.13e-05	Neurons
sex-neutral	Xylt1	-2.955	-3.298	5.24e-05	2.7e-07	Neurons
sex-neutral	Chpt1	-1.662	-1.906	6.66e-05	0.018	Neurons
sex-neutral	Calr	-1.162	-1.115	7.9e-05	0.000412	Neurons
sex-neutral	Atp5j2	-1.884	-1.491	0.000105	0.0391	Neurons
sex-neutral	Kcnip3	-3.218	-4.239	0.000105	0.000105	Neurons
sex-neutral	S100a13	-2.514	-4.339	0.00014	0.00225	Neurons
sex-neutral	Vegfa	-1.848	-2.506	0.000261	5.62e-05	Neurons
sex-neutral	Snhg11	0.613	1.598	0.000521	2.96e-21	Neurons
sex-neutral	Tmem176b	-3.092	-3.417	0.000626	0.0152	Neurons
sex-neutral	Mfsd2a	-2.955	-3.754	0.000932	0.00889	Neurons
sex-neutral	Kank1	-3.177	-4.076	0.00109	0.0161	Neurons
sex-neutral	Sept7	-0.627	-0.788	0.0014	0.00148	Neurons
sex-neutral	Bcas1	-1.581	-3.869	0.00145	1.93e-08	Neurons
sex-neutral	mt-Nd4	-0.538	-1.074	0.00168	9.96e-17	Neurons
sex-neutral	mt-Co1	-0.713	-1.576	0.00223	8.34e-29	Neurons
sex-neutral	Rap1gap	-2.452	-2.906	0.00254	0.0153	Neurons
sex-neutral	Gpr37l1	-1.672	-3.754	0.00543	5e-10	Neurons
sex-neutral	Atp6v0e	-2.817	-3.398	0.00619	0.000233	Neurons
sex-neutral	Grin3a	-2.391	-3.68	0.00682	0.0167	Neurons
sex-neutral	Cck	-1.692	-1.713	0.00928	0.016	Neurons
sex-neutral	Sirt2	-1.568	-2.491	0.00997	0.000196	Neurons
sex-neutral	Ndufa13	-1.568	-1.946	0.00997	0.000157	Neurons
sex-neutral	Pcsk1n	-1.568	-2.178	0.00997	5.15e-08	Neurons
sex-neutral	mt-Nd1	-0.381	-1.302	0.0102	3.98e-55	Neurons
sex-neutral	Zfp36l1	-1.427	-1.791	0.0189	0.00145	Neurons
sex-neutral	Cd81	-1.078	-3.377	0.0243	9.18e-20	Neurons
sex-neutral	9330162G02Rik	1.148	2.735	0.0335	1.41e-05	Neurons
sex-neutral	Qpct	-4.618	-4.256	0.0364	1.95e-06	Neurons
sex-neutral	Dynll1	-1.3	-1.445	0.0405	0.0123	Neurons
sex-dimorphic	Malat1	-0.585	0.553	3.94e-41	2.44e-34	Macrophages
sex-dimorphic	Gm42418	-1.77	1.825	7.57e-40	8.51e-39	Macrophages
sex-dimorphic	Cd74	0.699	-1.306	1.61e-05	2.91e-16	Macrophages
sex-neutral	mt-Rnr2	0.676	1.929	4.53e-151	<2.11E-280	Macrophages
sex-neutral	Apoe	-0.766	-1.225	8.46e-25	4.27e-80	Macrophages
sex-neutral	Rpl14-ps1	1.331	1.004	2.45e-06	0.0403	Macrophages
sex-neutral	Cst3	-0.661	-1.272	3.72e-06	2.92e-21	Macrophages
sex-neutral	Ccl7	-1.057	-1.369	0.000178	2.38e-11	Macrophages
sex-neutral	Zfp36	-1.248	-1.44	0.0003	4.52e-07	Macrophages
sex-neutral	Txnip	-2.026	-1.666	0.000607	0.0448	Macrophages
sex-neutral	Stab1	-1.433	-1.308	0.00918	0.0247	Macrophages
sex-neutral	Actb	-0.561	-0.783	0.0398	5.73e-07	Macrophages

## Sheet: ST6
Supplementary Table ST6: List of significantly enriched pathways (Biological processes [BP] and Molecular functions [MF]) in male-specific global DEGs for the comparison of THY-Tau22 mice vs. wildtype mice (17-months age)
ID	Description	GeneRatio	BgRatio	pvalue	p.adjust	qvalue	geneID	Count	up	down	upDown	Category
GO:0034101	erythrocyte homeostasis	3/13	174/28905	5.8658e-05	0.0243961	0.0126984	Zfp36/Rps24/Kmt2e	3	2	1	up	BP
GO:0002262	myeloid cell homeostasis	3/13	221/28905	0.00011917	0.0243961	0.0126984	Zfp36/Rps24/Kmt2e	3	2	1	up	BP
GO:0032259	methylation	3/13	245/28905	0.00016156	0.0243961	0.0126984	Zc3h13/Ash1l/Kmt2e	3	1	2	down	BP
GO:0048260	positive regulation of receptor-mediated endocytosis	2/13	63/28905	0.00035907	0.0406643	0.021166	Trf/Clu	2	2	0	up	BP
GO:0140104	molecular carrier activity	2/13	97/28396	0.00087899	0.0477263	0.0227746	Trf/Clu	2	2	0	up	MF
GO:0005506	iron ion binding	2/13	174/28396	0.00278552	0.0477263	0.0227746	Scd2/Trf	2	2	0	up	MF
GO:0005388	P-type calcium transporter activity	1/13	11/28396	0.00502529	0.0477263	0.0227746	Atp2b1	1	0	1	down	MF
GO:1990459	transferrin receptor binding	1/13	11/28396	0.00502529	0.0477263	0.0227746	Trf	1	1	0	up	MF
GO:0016530	metallochaperone activity	1/13	12/28396	0.00548098	0.0477263	0.0227746	Trf	1	1	0	up	MF
GO:0046974	histone H3K9 methyltransferase activity	1/13	12/28396	0.00548098	0.0477263	0.0227746	Ash1l	1	0	1	down	MF
GO:0046975	histone H3K36 methyltransferase activity	1/13	12/28396	0.00548098	0.0477263	0.0227746	Ash1l	1	0	1	down	MF
GO:0008191	metalloendopeptidase inhibitor activity	1/13	14/28396	0.00639177	0.0477263	0.0227746	Timp3	1	0	1	down	MF
GO:0016717	oxidoreductase activity, acting on paired donors, with oxidation of a pair of donors resulting in the reduction of molecular oxygen to two molecules of water	1/13	15/28396	0.00684688	0.0477263	0.0227746	Scd2	1	1	0	up	MF
GO:0042043	neurexin family protein binding	1/13	15/28396	0.00684688	0.0477263	0.0227746	Cpe	1	1	0	up	MF
GO:0008199	ferric iron binding	1/13	18/28396	0.00821106	0.0477263	0.0227746	Trf	1	1	0	up	MF
GO:0051787	misfolded protein binding	1/13	18/28396	0.00821106	0.0477263	0.0227746	Clu	1	1	0	up	MF
GO:0042800	histone H3K4 methyltransferase activity	1/13	19/28396	0.0086654	0.0477263	0.0227746	Ash1l	1	0	1	down	MF
GO:0048156	tau protein binding	1/13	22/28396	0.0100273	0.0477263	0.0227746	Clu	1	1	0	up	MF
GO:0019957	C-C chemokine binding	1/13	25/28396	0.0113874	0.0477263	0.0227746	Zfp36	1	0	1	down	MF
GO:0004181	metallocarboxypeptidase activity	1/13	28/28396	0.0127458	0.0477263	0.0227746	Cpe	1	1	0	up	MF
GO:0050750	low-density lipoprotein particle receptor binding	1/13	29/28396	0.0131982	0.0477263	0.0227746	Clu	1	1	0	up	MF
GO:0035925	mRNA 3'-UTR AU-rich region binding	1/13	30/28396	0.0136505	0.0477263	0.0227746	Zfp36	1	0	1	down	MF
GO:0003729	mRNA binding	2/13	402/28396	0.0140654	0.0477263	0.0227746	Zfp36/Luc7l3	2	0	2	down	MF
GO:0015662	P-type ion transporter activity	1/13	33/28396	0.015006	0.0477263	0.0227746	Atp2b1	1	0	1	down	MF
GO:0070325	lipoprotein particle receptor binding	1/13	33/28396	0.015006	0.0477263	0.0227746	Clu	1	1	0	up	MF
GO:0140358	P-type transmembrane transporter activity	1/13	33/28396	0.015006	0.0477263	0.0227746	Atp2b1	1	0	1	down	MF
GO:0008198	ferrous iron binding	1/13	35/28396	0.0159087	0.0477263	0.0227746	Trf	1	1	0	up	MF
GO:0019956	chemokine binding	1/13	35/28396	0.0159087	0.0477263	0.0227746	Zfp36	1	0	1	down	MF
GO:0140597	protein carrier chaperone	1/13	35/28396	0.0159087	0.0477263	0.0227746	Clu	1	1	0	up	MF
GO:0031369	translation initiation factor binding	1/13	37/28396	0.0168107	0.0484925	0.0231403	Rps24	1	1	0	up	MF

## Sheet: ST7
Supplementary Table ST7: List of significantly enriched pathways (Biological processes [BP] and Molecular functions [MF]) in sex-dimorphic global DEGs (THY-Tau22 scRNA-seq data, 17-months age)
ID	Description	GeneRatio	BgRatio	pvalue	p.adjust	qvalue	geneID	Count	up	down	upDown	Category
GO:0050900	leukocyte migration	5/19	402/28905	5.0259e-06	0.00249404	0.00130906	Apod/Ccl4/Cx3cr1/Flt1/Bsg	5	0	0	equal	BP
GO:0071674	mononuclear cell migration	4/19	203/28905	8.428e-06	0.00249404	0.00130906	Apod/Ccl4/Cx3cr1/Flt1	4	0	0	equal	BP
GO:0002548	monocyte chemotaxis	3/19	65/28905	1.0249e-05	0.00249404	0.00130906	Ccl4/Cx3cr1/Flt1	3	0	0	equal	BP
GO:0030595	leukocyte chemotaxis	4/19	242/28905	1.6828e-05	0.00301644	0.00158325	Ccl4/Cx3cr1/Flt1/Bsg	4	0	0	equal	BP
GO:0097529	myeloid leukocyte migration	4/19	255/28905	2.0661e-05	0.00301644	0.00158325	Ccl4/Cx3cr1/Flt1/Bsg	4	0	0	equal	BP
GO:0097501	stress response to metal ion	2/19	13/28905	3.1792e-05	0.0038665	0.00202942	Mt1/Mt3	2	0	0	equal	BP
GO:0061687	detoxification of inorganic compound	2/19	14/28905	3.7076e-05	0.0038665	0.00202942	Mt1/Mt3	2	0	0	equal	BP
GO:0071294	cellular response to zinc ion	2/19	16/28905	4.8853e-05	0.00445785	0.00233981	Mt1/Mt3	2	0	0	equal	BP
GO:0060326	cell chemotaxis	4/19	334/28905	5.9171e-05	0.00454344	0.00238473	Ccl4/Cx3cr1/Flt1/Bsg	4	0	0	equal	BP
GO:0071280	cellular response to copper ion	2/19	18/28905	6.2239e-05	0.00454344	0.00238473	Mt1/Mt3	2	0	0	equal	BP
GO:0009636	response to toxic substance	3/19	138/28905	9.7553e-05	0.00647398	0.00339802	Mbp/Mt1/Mt3	3	0	0	equal	BP
GO:0006882	intracellular zinc ion homeostasis	2/19	28/28905	0.00015317	0.00857469	0.00450063	Mt1/Mt3	2	0	0	equal	BP
GO:0071276	cellular response to cadmium ion	2/19	28/28905	0.00015317	0.00857469	0.00450063	Mt1/Mt3	2	0	0	equal	BP
GO:0046688	response to copper ion	2/19	29/28905	0.00016445	0.00857469	0.00450063	Mt1/Mt3	2	0	0	equal	BP
GO:0006935	chemotaxis	4/19	465/28905	0.00021155	0.00972474	0.00510426	Ccl4/Cx3cr1/Flt1/Bsg	4	0	0	equal	BP
GO:0042330	taxis	4/19	467/28905	0.00021505	0.00972474	0.00510426	Ccl4/Cx3cr1/Flt1/Bsg	4	0	0	equal	BP
GO:0071248	cellular response to metal ion	3/19	185/28905	0.00023178	0.00972474	0.00510426	Mt1/Mt3/Fosb	3	0	0	equal	BP
GO:0010574	regulation of vascular endothelial growth factor production	2/19	36/28905	0.00025448	0.00972474	0.00510426	Flt1/Bsg	2	0	0	equal	BP
GO:0071356	cellular response to tumor necrosis factor	3/19	193/28905	0.00026247	0.00972474	0.00510426	Ccl4/Cx3cr1/Zfp36l1	3	0	0	equal	BP
GO:0050767	regulation of neurogenesis	4/19	494/28905	0.00026643	0.00972474	0.00510426	Mbp/Cx3cr1/Flt1/Mt3	4	0	0	equal	BP
GO:0010043	response to zinc ion	2/19	38/28905	0.00028374	0.00986336	0.00517702	Mt1/Mt3	2	0	0	equal	BP
GO:0010573	vascular endothelial growth factor production	2/19	40/28905	0.00031457	0.00998424	0.00524047	Flt1/Bsg	2	0	0	equal	BP
GO:0046686	response to cadmium ion	2/19	40/28905	0.00031457	0.00998424	0.00524047	Mt1/Mt3	2	0	0	equal	BP
GO:0034612	response to tumor necrosis factor	3/19	213/28905	0.00035041	0.0102319	0.00537047	Ccl4/Cx3cr1/Zfp36l1	3	0	0	equal	BP
GO:0043524	negative regulation of neuron apoptotic process	3/19	213/28905	0.00035041	0.0102319	0.00537047	Mt1/Cx3cr1/Mt3	3	0	0	equal	BP
GO:0001666	response to hypoxia	3/19	232/28905	0.00044976	0.0126278	0.006628	Flt1/Mt3/Zfp36l1	3	0	0	equal	BP
GO:0048010	vascular endothelial growth factor receptor signaling pathway	2/19	51/28905	0.00051199	0.0138428	0.00726571	Flt1/Mt3	2	0	0	equal	BP
GO:0095500	acetylcholine receptor signaling pathway	2/19	53/28905	0.00055292	0.0144154	0.00756628	Ly6c1/Ly6a	2	0	0	equal	BP
GO:1905145	cellular response to acetylcholine	2/19	55/28905	0.00059539	0.014576	0.00765056	Ly6c1/Ly6a	2	0	0	equal	BP
GO:0071241	cellular response to inorganic substance	3/19	256/28905	0.00059901	0.014576	0.00765056	Mt1/Mt3/Fosb	3	0	0	equal	BP
GO:1905144	response to acetylcholine	2/19	58/28905	0.00066197	0.015273	0.00801638	Ly6c1/Ly6a	2	0	0	equal	BP
GO:0036293	response to decreased oxygen levels	3/19	266/28905	0.0006695	0.015273	0.00801638	Flt1/Mt3/Zfp36l1	3	0	0	equal	BP
GO:0070098	chemokine-mediated signaling pathway	2/19	70/28905	0.00096259	0.020077	0.0105379	Ccl4/Cx3cr1	2	0	0	equal	BP
GO:0050771	negative regulation of axonogenesis	2/19	71/28905	0.0009901	0.020077	0.0105379	Mbp/Mt3	2	0	0	equal	BP
GO:0098754	detoxification	2/19	71/28905	0.0009901	0.020077	0.0105379	Mt1/Mt3	2	0	0	equal	BP
GO:0098926	postsynaptic signal transduction	2/19	71/28905	0.0009901	0.020077	0.0105379	Ly6c1/Ly6a	2	0	0	equal	BP
GO:0001818	negative regulation of cytokine production	3/19	312/28905	0.0010617	0.0205157	0.0107682	Apod/Cx3cr1/Flt1	3	0	0	equal	BP
GO:0062197	cellular response to chemical stress	3/19	313/28905	0.00107153	0.0205157	0.0107682	Cst3/Mt3/Zfp36l1	3	0	0	equal	BP
GO:0010038	response to metal ion	3/19	318/28905	0.00112154	0.0205157	0.0107682	Mt1/Mt3/Fosb	3	0	0	equal	BP
GO:0043523	regulation of neuron apoptotic process	3/19	320/28905	0.00114196	0.0205157	0.0107682	Mt1/Cx3cr1/Mt3	3	0	0	equal	BP
GO:0043491	phosphatidylinositol 3-kinase/protein kinase B signal transduction	3/19	321/28905	0.00115225	0.0205157	0.0107682	Cx3cr1/Flt1/Zfp36l1	3	0	0	equal	BP
GO:0070482	response to oxygen levels	3/19	325/28905	0.00119402	0.0207532	0.0108928	Flt1/Mt3/Zfp36l1	3	0	0	equal	BP
GO:1990868	response to chemokine	2/19	80/28905	0.00125461	0.0208151	0.0109253	Ccl4/Cx3cr1	2	0	0	equal	BP
GO:1990869	cellular response to chemokine	2/19	80/28905	0.00125461	0.0208151	0.0109253	Ccl4/Cx3cr1	2	0	0	equal	BP
GO:0070371	ERK1 and ERK2 cascade	3/19	371/28905	0.00174457	0.0283008	0.0148544	Ccl4/Mt3/Zfp36l1	3	0	0	equal	BP
GO:0046683	response to organophosphorus	2/19	98/28905	0.00187383	0.0292319	0.015343	Hsp90b1/Zfp36l1	2	0	0	equal	BP
GO:0051402	neuron apoptotic process	3/19	381/28905	0.00188205	0.0292319	0.015343	Mt1/Cx3cr1/Mt3	3	0	0	equal	BP
GO:0006979	response to oxidative stress	3/19	388/28905	0.00198222	0.0301463	0.015823	Cst3/Apod/Mt3	3	0	0	equal	BP
GO:0036503	ERAD pathway	2/19	104/28905	0.0021066	0.0313841	0.0164727	Hspa5/Hsp90b1	2	0	0	equal	BP
GO:0030593	neutrophil chemotaxis	2/19	112/28905	0.00243722	0.0348176	0.0182749	Ccl4/Bsg	2	0	0	equal	BP
GO:0072676	lymphocyte migration	2/19	112/28905	0.00243722	0.0348176	0.0182749	Apod/Ccl4	2	0	0	equal	BP
GO:0032755	positive regulation of interleukin-6 production	2/19	113/28905	0.00248016	0.0348176	0.0182749	Mbp/Bsg	2	0	0	equal	BP
GO:0014074	response to purine-containing compound	2/19	116/28905	0.00261114	0.0358985	0.0188422	Hsp90b1/Zfp36l1	2	0	0	equal	BP
GO:0032642	regulation of chemokine production	2/19	117/28905	0.00265551	0.0358985	0.0188422	Mbp/Apod	2	0	0	equal	BP
GO:0032602	chemokine production	2/19	127/28905	0.00311874	0.0413942	0.0217267	Mbp/Apod	2	0	0	equal	BP
GO:0071675	regulation of mononuclear cell migration	2/19	133/28905	0.00341359	0.0439338	0.0230597	Apod/Cx3cr1	2	0	0	equal	BP
GO:0019221	cytokine-mediated signaling pathway	3/19	471/28905	0.00343045	0.0439338	0.0230597	Ccl4/Cx3cr1/Mt3	3	0	0	equal	BP
GO:0071621	granulocyte chemotaxis	2/19	137/28905	0.00361715	0.0455262	0.0238955	Ccl4/Bsg	2	0	0	equal	BP
GO:1990266	neutrophil migration	2/19	140/28905	0.00377347	0.0461054	0.0241995	Ccl4/Bsg	2	0	0	equal	BP
GO:0051345	positive regulation of hydrolase activity	3/19	488/28905	0.00378948	0.0461054	0.0241995	Mbp/Ccl4/Flt1	3	0	0	equal	BP
GO:0030550	acetylcholine receptor inhibitor activity	2/19	14/28396	3.8414e-05	0.00212998	0.0010923	Ly6c1/Ly6a	2	0	0	equal	MF
GO:0033130	acetylcholine receptor binding	2/19	22/28396	9.7201e-05	0.00212998	0.0010923	Ly6c1/Ly6a	2	0	0	equal	MF
GO:0030548	acetylcholine receptor regulator activity	2/19	26/28396	0.00013654	0.00212998	0.0010923	Ly6c1/Ly6a	2	0	0	equal	MF
GO:0099602	neurotransmitter receptor regulator activity	2/19	26/28396	0.00013654	0.00212998	0.0010923	Ly6c1/Ly6a	2	0	0	equal	MF
GO:0140662	ATP-dependent protein folding chaperone	2/19	26/28396	0.00013654	0.00212998	0.0010923	Hspa5/Hsp90b1	2	0	0	equal	MF
GO:0030547	signaling receptor inhibitor activity	2/19	35/28396	0.00024907	0.00317498	0.00162819	Ly6c1/Ly6a	2	0	0	equal	MF
GO:0002020	protease binding	3/19	195/28396	0.00028493	0.00317498	0.00162819	Cst3/Mbp/Ubc	3	0	0	equal	MF
GO:0044183	protein folding chaperone	2/19	56/28396	0.00063928	0.00623298	0.0031964	Hspa5/Hsp90b1	2	0	0	equal	MF
GO:0005507	copper ion binding	2/19	71/28396	0.00102542	0.00888693	0.0045574	Mt1/Mt3	2	0	0	equal	MF
GO:0031625	ubiquitin protein ligase binding	3/19	337/28396	0.00139412	0.00986535	0.00505915	Hspa5/Ckb/Ubc	3	0	0	equal	MF
GO:0042379	chemokine receptor binding	2/19	88/28396	0.00156893	0.00986535	0.00505915	Ccl4/Cx3cr1	2	0	0	equal	MF
GO:0051082	unfolded protein binding	2/19	88/28396	0.00156893	0.00986535	0.00505915	Hspa5/Hsp90b1	2	0	0	equal	MF
GO:0044389	ubiquitin-like protein ligase binding	3/19	357/28396	0.00164423	0.00986535	0.00505915	Hspa5/Ckb/Ubc	3	0	0	equal	MF
GO:0019911	structural constituent of myelin sheath	1/19	11/28396	0.0073369	0.040877	0.0209626	Mbp	1	0	0	equal	MF
GO:0031386	protein tag activity	1/19	13/28396	0.0086654	0.0422438	0.0216635	Ubc	1	0	0	equal	MF
GO:0141047	molecular tag activity	1/19	13/28396	0.0086654	0.0422438	0.0216635	Ubc	1	0	0	equal	MF

## Sheet: ST8
Supplementary Table ST8: List of significantly enriched pathways (Biological processes [BP] and Molecular functions [MF]) in microglial-specific DEGs (THY-Tau22 scRNA-seq data, 17-months age)
ID	Description	GeneRatio	BgRatio	pvalue	p.adjust	qvalue	geneID	Count	up	down	upDown	Category
GO:0002181	cytoplasmic translation	10/44	146/28564	1.90443e-14	3.02043e-11	1.91646e-11	Rps26/Rpl39/Rpl41/Rps11/Rps3/Rps19/Rps15a/Rps21/Rplp2/Rps24	10	4	0	up	BP
GO:0140236	translation at presynapse	5/44	47/28564	1.00256e-08	4.43234e-06	2.81231e-06	Rps26/Rps11/Rps15a/Rplp2/Rps24	5	1	0	up	BP
GO:0140241	translation at synapse	5/44	48/28564	1.11787e-08	4.43234e-06	2.81231e-06	Rps26/Rps11/Rps15a/Rplp2/Rps24	5	1	0	up	BP
GO:0140242	translation at postsynapse	5/44	48/28564	1.11787e-08	4.43234e-06	2.81231e-06	Rps26/Rps11/Rps15a/Rplp2/Rps24	5	1	0	up	BP
GO:1902075	cellular response to salt	7/44	197/28564	2.05946e-08	6.53262e-06	4.14494e-06	Rock2/Lgmn/Ly6e/Hsp90b1/Junb/Fosb/Jun	7	1	1	equal	BP
GO:0030099	myeloid cell differentiation	9/44	482/28564	4.32265e-08	1.02635e-05	6.51221e-06	Tyrobp/Slc25a5/Rps19/Mafb/Ppp3ca/Ccl3/Klf2/Junb/Jun	9	1	2	down	BP
GO:1902074	response to salt	8/44	340/28564	4.52994e-08	1.02635e-05	6.51221e-06	Rock2/Lgmn/Ly6e/Ppp3ca/Hsp90b1/Junb/Fosb/Jun	8	1	2	down	BP
GO:0030316	osteoclast differentiation	5/44	134/28564	1.97631e-06	0.0003587	0.000227595	Tyrobp/Mafb/Ppp3ca/Ccl3/Junb	5	0	2	down	BP
GO:0051592	response to calcium ion	5/44	137/28564	2.20383e-06	0.0003587	0.000227595	Lgmn/Ppp3ca/Junb/Fosb/Jun	5	1	1	equal	BP
GO:0001906	cell killing	6/44	250/28564	2.26166e-06	0.0003587	0.000227595	H2-D1/Tyrobp/Rps19/H2-K1/Lamp1/Hsp90ab1	6	2	0	up	BP
GO:0002761	regulation of myeloid leukocyte differentiation	5/44	152/28564	3.66922e-06	0.000497967	0.00031596	Tyrobp/Mafb/Ppp3ca/Ccl3/Jun	5	1	2	down	BP
GO:0031341	regulation of cell killing	5/44	155/28564	4.03734e-06	0.000497967	0.00031596	H2-D1/Tyrobp/H2-K1/Lamp1/Hsp90ab1	5	2	0	up	BP
GO:0002573	myeloid leukocyte differentiation	6/44	277/28564	4.0817e-06	0.000497967	0.00031596	Tyrobp/Mafb/Ppp3ca/Ccl3/Junb/Jun	6	1	2	down	BP
GO:0002763	positive regulation of myeloid leukocyte differentiation	4/44	74/28564	5.20767e-06	0.000541994	0.000343895	Tyrobp/Ppp3ca/Ccl3/Jun	4	1	1	equal	BP
GO:0042274	ribosomal small subunit biogenesis	4/44	74/28564	5.20767e-06	0.000541994	0.000343895	Rps19/Rps21/Rps24/mt-Rnr1	4	1	1	equal	BP
GO:0043523	regulation of neuron apoptotic process	6/44	294/28564	5.74096e-06	0.000541994	0.000343895	Tyrobp/Lgmn/Hsp90ab1/Ccl3/Apoe/Jun	6	3	0	up	BP
GO:0034101	erythrocyte homeostasis	5/44	167/28564	5.80952e-06	0.000541994	0.000343895	Slc25a5/Rps19/Mafb/Rps24/Klf2	5	0	1	down	BP
GO:0071277	cellular response to calcium ion	4/44	81/28564	7.47121e-06	0.000658297	0.000417689	Lgmn/Junb/Fosb/Jun	4	1	0	up	BP
GO:0051402	neuron apoptotic process	6/44	337/28564	1.24793e-05	0.00102586	0.000650908	Tyrobp/Lgmn/Hsp90ab1/Ccl3/Apoe/Jun	6	3	0	up	BP
GO:0045670	regulation of osteoclast differentiation	4/44	93/28564	1.29365e-05	0.00102586	0.000650908	Tyrobp/Mafb/Ppp3ca/Ccl3	4	0	2	down	BP
GO:0001912	positive regulation of leukocyte mediated cytotoxicity	4/44	99/28564	1.65672e-05	0.00125122	0.000793896	H2-D1/Tyrobp/H2-K1/Lamp1	4	1	0	up	BP
GO:0002262	myeloid cell homeostasis	5/44	214/28564	1.92843e-05	0.00139022	0.000882097	Slc25a5/Rps19/Mafb/Rps24/Klf2	5	0	1	down	BP
GO:0031343	positive regulation of cell killing	4/44	110/28564	2.50972e-05	0.00168802	0.00107105	H2-D1/Tyrobp/H2-K1/Lamp1	4	1	0	up	BP
GO:0045672	positive regulation of osteoclast differentiation	3/44	37/28564	2.55438e-05	0.00168802	0.00107105	Tyrobp/Ppp3ca/Ccl3	3	0	1	down	BP
GO:0045637	regulation of myeloid cell differentiation	5/44	236/28564	3.08136e-05	0.00188604	0.00119669	Tyrobp/Mafb/Ppp3ca/Ccl3/Jun	5	1	2	down	BP
GO:0045639	positive regulation of myeloid cell differentiation	4/44	116/28564	3.09188e-05	0.00188604	0.00119669	Tyrobp/Ppp3ca/Ccl3/Jun	4	1	1	equal	BP
GO:1901214	regulation of neuron death	6/44	405/28564	3.50471e-05	0.00205869	0.00130624	Tyrobp/Lgmn/Hsp90ab1/Ccl3/Apoe/Jun	6	3	0	up	BP
GO:0071241	cellular response to inorganic substance	5/44	247/28564	3.8288e-05	0.00216874	0.00137607	Lgmn/Atrx/Junb/Fosb/Jun	5	1	0	up	BP
GO:0022613	ribonucleoprotein complex biogenesis	6/44	419/28564	4.23443e-05	0.00231579	0.00146937	Rps19/Rps21/Ythdc1/Rps24/mt-Rnr2/mt-Rnr1	6	1	3	down	BP
GO:1901216	positive regulation of neuron death	4/44	133/28564	5.27794e-05	0.00278024	0.00176406	Tyrobp/Ccl3/Apoe/Jun	4	2	0	up	BP
GO:0001910	regulation of leukocyte mediated cytotoxicity	4/44	134/28564	5.43426e-05	0.00278024	0.00176406	H2-D1/Tyrobp/H2-K1/Lamp1	4	1	0	up	BP
GO:0045740	positive regulation of DNA replication	3/44	49/28564	5.97921e-05	0.00296345	0.00188031	Atrx/Cst3/Jun	3	1	0	up	BP
GO:0070997	neuron death	6/44	461/28564	7.1826e-05	0.003452	0.00219029	Tyrobp/Lgmn/Hsp90ab1/Ccl3/Apoe/Jun	6	3	0	up	BP
GO:1900271	regulation of long-term synaptic potentiation	3/44	57/28564	9.41456e-05	0.00433275	0.00274913	Tyrobp/Lgmn/Apoe	3	1	0	up	BP
GO:0030218	erythrocyte differentiation	4/44	155/28564	9.56156e-05	0.00433275	0.00274913	Slc25a5/Rps19/Mafb/Klf2	4	0	1	down	BP
GO:0042254	ribosome biogenesis	5/44	305/28564	0.000103707	0.00447401	0.00283876	Rps19/Rps21/Rps24/mt-Rnr2/mt-Rnr1	5	1	2	down	BP
GO:0002548	monocyte chemotaxis	3/44	59/28564	0.000104375	0.00447401	0.00283876	Rps19/Lgmn/Ccl3	3	0	0	equal	BP
GO:0010038	response to metal ion	5/44	309/28564	0.000110233	0.00460078	0.00291919	Lgmn/Ppp3ca/Junb/Fosb/Jun	5	1	1	equal	BP
GO:0042255	ribosome assembly	3/44	64/28564	0.000133052	0.00541077	0.00343313	Rps19/mt-Rnr2/mt-Rnr1	3	0	2	down	BP
GO:0022618	ribonucleoprotein complex assembly	4/44	170/28564	0.000136528	0.00541333	0.00343475	Rps19/Ythdc1/mt-Rnr2/mt-Rnr1	4	0	3	down	BP
GO:0002699	positive regulation of immune effector process	5/44	327/28564	0.000143599	0.00555482	0.00352453	H2-D1/Tyrobp/Rps19/H2-K1/Lamp1	5	1	0	up	BP
GO:1900272	negative regulation of long-term synaptic potentiation	2/44	12/28564	0.00015156	0.00572319	0.00363136	Tyrobp/Apoe	2	1	0	up	BP
GO:0071248	cellular response to metal ion	4/44	176/28564	0.000155989	0.00575345	0.00365056	Lgmn/Junb/Fosb/Jun	4	1	0	up	BP
GO:0071826	ribonucleoprotein complex subunit organization	4/44	178/28564	0.0001629	0.00587181	0.00372566	Rps19/Ythdc1/mt-Rnr2/mt-Rnr1	4	0	3	down	BP
GO:0001909	leukocyte mediated cytotoxicity	4/44	181/28564	0.000173678	0.0061212	0.00388389	H2-D1/Tyrobp/H2-K1/Lamp1	4	1	0	up	BP
GO:0097709	connective tissue replacement	2/44	13/28564	0.000178941	0.00616957	0.00391459	Rock2/Ppp3ca	2	0	2	down	BP
GO:1902105	regulation of leukocyte differentiation	5/44	359/28564	0.000221451	0.00747279	0.00474148	Tyrobp/Mafb/Ppp3ca/Ccl3/Jun	5	1	2	down	BP
GO:0002705	positive regulation of leukocyte mediated immunity	4/44	194/28564	0.000226416	0.00748118	0.0047468	H2-D1/Tyrobp/H2-K1/Lamp1	4	1	0	up	BP
GO:0051851	modulation by host of symbiont process	3/44	79/28564	0.000248499	0.00791339	0.00502104	Rock2/Apoe/Jun	3	2	1	up	BP
GO:0043524	negative regulation of neuron apoptotic process	4/44	199/28564	0.000249476	0.00791339	0.00502104	Lgmn/Hsp90ab1/Apoe/Jun	4	3	0	up	BP
GO:1902107	positive regulation of leukocyte differentiation	4/44	211/28564	0.000311659	0.00950561	0.0060313	Tyrobp/Ppp3ca/Ccl3/Jun	4	1	1	equal	BP
GO:1903708	positive regulation of hemopoiesis	4/44	211/28564	0.000311659	0.00950561	0.0060313	Tyrobp/Ppp3ca/Ccl3/Jun	4	1	1	equal	BP
GO:0048872	homeostasis of number of cells	5/44	391/28564	0.000328012	0.00969904	0.00615403	Slc25a5/Rps19/Mafb/Rps24/Klf2	5	0	1	down	BP
GO:0034103	regulation of tissue remodeling	3/44	87/28564	0.000330232	0.00969904	0.00615403	Rock2/Ppp3ca/Cst3	3	0	2	down	BP
GO:0043525	positive regulation of neuron apoptotic process	3/44	88/28564	0.000341521	0.00984821	0.00624868	Tyrobp/Ccl3/Jun	3	1	0	up	BP
GO:0031345	negative regulation of cell projection organization	4/44	219/28564	0.000358842	0.0101629	0.00644837	H2-D1/H2-K1/Ppp3ca/Apoe	4	2	1	up	BP
GO:0035264	multicellular organism growth	4/44	227/28564	0.000410938	0.0114342	0.00725497	Lgmn/Atrx/Ankrd11/Klf2	4	0	1	down	BP
GO:1902004	positive regulation of amyloid-beta formation	2/44	20/28564	0.000432903	0.0118377	0.00751099	Rock2/Apoe	2	1	1	equal	BP
GO:0000028	ribosomal small subunit assembly	2/44	21/28564	0.000478004	0.0128494	0.00815293	Rps19/mt-Rnr1	2	0	1	down	BP
GO:0010632	regulation of epithelial cell migration	4/44	249/28564	0.000581878	0.015381	0.00975922	Rock2/Lgmn/Apoe/Jun	4	2	1	up	BP
GO:1903706	regulation of hemopoiesis	5/44	447/28564	0.000602988	0.0156777	0.00994749	Tyrobp/Mafb/Ppp3ca/Ccl3/Jun	5	1	2	down	BP
GO:0046697	decidualization	2/44	24/28564	0.000626391	0.0160235	0.0101669	Ash1l/Junb	2	0	0	equal	BP
GO:0051702	biological process involved in interaction with symbiont	3/44	110/28564	0.000656011	0.0165148	0.0104786	Rock2/Apoe/Jun	3	2	1	up	BP
GO:0044403	biological process involved in symbiotic interaction	4/44	260/28564	0.000683983	0.01695	0.0107547	Rock2/Ly6e/Apoe/Jun	4	2	1	up	BP
GO:0042177	negative regulation of protein catabolic process	3/44	114/28564	0.000727793	0.0176901	0.0112243	Mycbp2/Hsp90ab1/Cst3	3	1	1	equal	BP
GO:1902993	positive regulation of amyloid precursor protein catabolic process	2/44	26/28564	0.000736156	0.0176901	0.0112243	Rock2/Apoe	2	1	1	equal	BP
GO:0002697	regulation of immune effector process	5/44	472/28564	0.00077031	0.0182345	0.0115698	H2-D1/Tyrobp/Rps19/H2-K1/Lamp1	5	1	0	up	BP
GO:0042104	positive regulation of activated T cell proliferation	2/44	27/28564	0.000794271	0.0185252	0.0117542	Rps3/Ppp3ca	2	0	1	down	BP
GO:1901215	negative regulation of neuron death	4/44	273/28564	0.000820328	0.0188557	0.0119639	Lgmn/Hsp90ab1/Apoe/Jun	4	3	0	up	BP
GO:0032801	receptor catabolic process	2/44	31/28564	0.00104813	0.0237476	0.0150679	Lgmn/Apoe	2	1	0	up	BP
GO:0050807	regulation of synapse organization	4/44	305/28564	0.0012361	0.0274637	0.0174257	Malat1/Rock2/Mycbp2/Apoe	4	2	2	equal	BP
GO:0032816	positive regulation of natural killer cell activation	2/44	34/28564	0.00126081	0.0274637	0.0174257	Tyrobp/Lamp1	2	0	0	equal	BP
GO:0006275	regulation of DNA replication	3/44	138/28564	0.00126409	0.0274637	0.0174257	Atrx/Cst3/Jun	3	1	0	up	BP
GO:0002703	regulation of leukocyte mediated immunity	4/44	310/28564	0.00131226	0.0278785	0.0176889	H2-D1/Tyrobp/H2-K1/Lamp1	4	1	0	up	BP
GO:0000462	maturation of SSU-rRNA from tricistronic rRNA transcript (SSU-rRNA, 5.8S rRNA, LSU-rRNA)	2/44	35/28564	0.00133592	0.0278785	0.0176889	Rps19/Rps21	2	1	0	up	BP
GO:0001893	maternal placenta development	2/44	35/28564	0.00133592	0.0278785	0.0176889	Ash1l/Junb	2	0	0	equal	BP
GO:0050803	regulation of synapse structure or activity	4/44	313/28564	0.00135951	0.0280023	0.0177674	Malat1/Rock2/Mycbp2/Apoe	4	2	2	equal	BP
GO:1902003	regulation of amyloid-beta formation	2/44	38/28564	0.00157378	0.031637	0.0200736	Rock2/Apoe	2	1	1	equal	BP
GO:0051054	positive regulation of DNA metabolic process	4/44	326/28564	0.00157805	0.031637	0.0200736	Rps3/Atrx/Cst3/Jun	4	1	0	up	BP
GO:0010631	epithelial cell migration	4/44	327/28564	0.00159581	0.031637	0.0200736	Rock2/Lgmn/Apoe/Jun	4	2	1	up	BP
GO:0090132	epithelium migration	4/44	329/28564	0.00163176	0.0318779	0.0202265	Rock2/Lgmn/Apoe/Jun	4	2	1	up	BP
GO:0043588	skin development	4/44	331/28564	0.00166826	0.0318779	0.0202265	Rock2/Mafb/Ppp3ca/Ash1l	4	0	3	down	BP
GO:0090130	tissue migration	4/44	331/28564	0.00166826	0.0318779	0.0202265	Rock2/Lgmn/Apoe/Jun	4	2	1	up	BP
GO:0050728	negative regulation of inflammatory response	3/44	153/28564	0.00169895	0.0320778	0.0203534	Rps19/Ash1l/Apoe	3	1	0	up	BP
GO:0030216	keratinocyte differentiation	3/44	158/28564	0.0018622	0.0346032	0.0219557	Rock2/Mafb/Ppp3ca	3	0	3	down	BP
GO:0051251	positive regulation of lymphocyte activation	4/44	342/28564	0.00187929	0.0346032	0.0219557	Tyrobp/Rps3/Lamp1/Ppp3ca	4	0	1	down	BP
GO:0010613	positive regulation of cardiac muscle hypertrophy	2/44	42/28564	0.00191997	0.0346032	0.0219557	Rock2/Ppp3ca	2	0	2	down	BP
GO:0043618	regulation of transcription from RNA polymerase II promoter in response to stress	2/44	42/28564	0.00191997	0.0346032	0.0219557	Klf2/Jun	2	1	0	up	BP
GO:0010634	positive regulation of epithelial cell migration	3/44	162/28564	0.00199963	0.0350604	0.0222458	Rock2/Lgmn/Jun	3	1	1	equal	BP
GO:0014742	positive regulation of muscle hypertrophy	2/44	43/28564	0.00201166	0.0350604	0.0222458	Rock2/Ppp3ca	2	0	2	down	BP
GO:0044788	modulation by host of viral process	2/44	43/28564	0.00201166	0.0350604	0.0222458	Rock2/Apoe	2	1	1	equal	BP
GO:0045787	positive regulation of cell cycle	4/44	350/28564	0.00204394	0.0351714	0.0223162	Rock2/Rps15a/Lgmn/Atrx	4	0	1	down	BP
GO:0002486	antigen processing and presentation of endogenous peptide antigen via MHC class I via ER pathway, TAP-independent	2/44	44/28564	0.0021054	0.0351714	0.0223162	H2-D1/H2-K1	2	1	0	up	BP
GO:0046006	regulation of activated T cell proliferation	2/44	44/28564	0.0021054	0.0351714	0.0223162	Rps3/Ppp3ca	2	0	1	down	BP
GO:0010977	negative regulation of neuron projection development	3/44	165/28564	0.00210674	0.0351714	0.0223162	H2-D1/H2-K1/Apoe	3	2	0	up	BP
GO:0002476	antigen processing and presentation of endogenous peptide antigen via MHC class Ib	2/44	45/28564	0.00220118	0.0355225	0.022539	H2-D1/H2-K1	2	1	0	up	BP
GO:0002484	antigen processing and presentation of endogenous peptide antigen via MHC class I via ER pathway	2/44	45/28564	0.00220118	0.0355225	0.022539	H2-D1/H2-K1	2	1	0	up	BP
GO:1902991	regulation of amyloid precursor protein catabolic process	2/44	45/28564	0.00220118	0.0355225	0.022539	Rock2/Apoe	2	1	1	equal	BP
GO:0002708	positive regulation of lymphocyte mediated immunity	3/44	168/28564	0.00221736	0.0355225	0.022539	H2-D1/H2-K1/Lamp1	3	1	0	up	BP
GO:0002428	antigen processing and presentation of peptide antigen via MHC class Ib	2/44	46/28564	0.00229898	0.0361008	0.022906	H2-D1/H2-K1	2	1	0	up	BP
GO:0021955	central nervous system neuron axonogenesis	2/44	46/28564	0.00229898	0.0361008	0.022906	Mycbp2/Hsp90ab1	2	1	1	equal	BP
GO:0042176	regulation of protein catabolic process	4/44	364/28564	0.00235572	0.0361236	0.0229204	Mycbp2/Hsp90ab1/Cst3/Apoe	4	2	1	up	BP
GO:0001774	microglial cell activation	2/44	47/28564	0.00239882	0.0361236	0.0229204	Tyrobp/Jun	2	1	0	up	BP
GO:0043620	regulation of DNA-templated transcription in response to stress	2/44	47/28564	0.00239882	0.0361236	0.0229204	Klf2/Jun	2	1	0	up	BP
GO:0052548	regulation of endopeptidase activity	4/44	368/28564	0.0024505	0.0361236	0.0229204	Rps3/Rock2/Lgmn/Cst3	4	0	1	down	BP
GO:0034205	amyloid-beta formation	2/44	48/28564	0.00250067	0.0361236	0.0229204	Rock2/Apoe	2	1	1	equal	BP
GO:0010594	regulation of endothelial cell migration	3/44	177/28564	0.00257068	0.0361236	0.0229204	Rock2/Lgmn/Apoe	3	1	1	equal	BP
GO:0030490	maturation of SSU-rRNA	2/44	49/28564	0.00260454	0.0361236	0.0229204	Rps19/Rps21	2	1	0	up	BP
GO:1905145	cellular response to acetylcholine	2/44	49/28564	0.00260454	0.0361236	0.0229204	Rock2/Ly6e	2	0	1	down	BP
GO:0010950	positive regulation of endopeptidase activity	3/44	179/28564	0.00265364	0.0361236	0.0229204	Rps3/Rock2/Lgmn	3	0	1	down	BP
GO:0032635	interleukin-6 production	3/44	179/28564	0.00265364	0.0361236	0.0229204	Tyrobp/Ash1l/Klf2	3	0	0	equal	BP
GO:0035296	regulation of tube diameter	3/44	179/28564	0.00265364	0.0361236	0.0229204	Rock2/Klf2/Apoe	3	1	1	equal	BP
GO:0097746	blood vessel diameter maintenance	3/44	179/28564	0.00265364	0.0361236	0.0229204	Rock2/Klf2/Apoe	3	1	1	equal	BP
GO:0050727	regulation of inflammatory response	4/44	377/28564	0.00267331	0.0361236	0.0229204	Rps19/Ash1l/Ccl3/Apoe	4	1	0	up	BP
GO:0035150	regulation of tube size	3/44	180/28564	0.00269574	0.0361236	0.0229204	Rock2/Klf2/Apoe	3	1	1	equal	BP
GO:0002475	antigen processing and presentation via MHC class Ib	2/44	50/28564	0.00271041	0.0361236	0.0229204	H2-D1/H2-K1	2	1	0	up	BP
GO:0002483	antigen processing and presentation of endogenous peptide antigen	2/44	50/28564	0.00271041	0.0361236	0.0229204	H2-D1/H2-K1	2	1	0	up	BP
GO:0019885	antigen processing and presentation of endogenous peptide antigen via MHC class I	2/44	50/28564	0.00271041	0.0361236	0.0229204	H2-D1/H2-K1	2	1	0	up	BP
GO:0060135	maternal process involved in female pregnancy	2/44	50/28564	0.00271041	0.0361236	0.0229204	Ash1l/Junb	2	0	0	equal	BP
GO:0002269	leukocyte activation involved in inflammatory response	2/44	51/28564	0.00281829	0.0365674	0.023202	Tyrobp/Jun	2	1	0	up	BP
GO:0001890	placenta development	3/44	183/28564	0.0028245	0.0365674	0.023202	Ash1l/Hsp90ab1/Junb	3	1	0	up	BP
GO:0045862	positive regulation of proteolysis	4/44	384/28564	0.00285598	0.0365674	0.023202	Rps3/Rock2/Lgmn/Apoe	4	1	1	equal	BP
GO:0045088	regulation of innate immune response	4/44	385/28564	0.00288275	0.0365674	0.023202	Tyrobp/Rps19/Lamp1/Apoe	4	1	0	up	BP
GO:0050900	leukocyte migration	4/44	386/28564	0.0029097	0.0365674	0.023202	Rps19/Lgmn/Selplg/Ccl3	4	0	0	equal	BP
GO:0071674	mononuclear cell migration	3/44	185/28564	0.00291241	0.0365674	0.023202	Rps19/Lgmn/Ccl3	3	0	0	equal	BP
GO:0050798	activated T cell proliferation	2/44	52/28564	0.00292816	0.0365674	0.023202	Rps3/Ppp3ca	2	0	1	down	BP
GO:1905144	response to acetylcholine	2/44	52/28564	0.00292816	0.0365674	0.023202	Rock2/Ly6e	2	0	1	down	BP
GO:0043484	regulation of RNA splicing	3/44	186/28564	0.002957	0.036639	0.0232474	Malat1/Rps26/Ythdc1	3	2	1	up	BP
GO:0019883	antigen processing and presentation of endogenous antigen	2/44	53/28564	0.00304002	0.0370882	0.0235325	H2-D1/H2-K1	2	1	0	up	BP
GO:0043666	regulation of phosphoprotein phosphatase activity	2/44	53/28564	0.00304002	0.0370882	0.0235325	Rock2/Hsp90b1	2	0	1	down	BP
GO:0140694	non-membrane-bounded organelle assembly	4/44	392/28564	0.00307503	0.037229	0.0236218	Rps3/Rps19/mt-Rnr2/mt-Rnr1	4	0	2	down	BP
GO:0070661	leukocyte proliferation	4/44	396/28564	0.00318876	0.0383134	0.0243098	Tyrobp/Rps3/Ppp3ca/Junb	4	0	1	down	BP
GO:0061900	glial cell activation	2/44	55/28564	0.00326969	0.0389904	0.0247394	Tyrobp/Jun	2	1	0	up	BP
GO:0032814	regulation of natural killer cell activation	2/44	56/28564	0.00338748	0.0397966	0.0252509	Tyrobp/Lamp1	2	0	0	equal	BP
GO:0050435	amyloid-beta metabolic process	2/44	56/28564	0.00338748	0.0397966	0.0252509	Rock2/Apoe	2	1	1	equal	BP
GO:0050821	protein stabilization	3/44	196/28564	0.00342612	0.0399547	0.0253512	Tyrobp/Lamp1/Hsp90ab1	3	1	0	up	BP
GO:0002696	positive regulation of leukocyte activation	4/44	408/28564	0.00354717	0.0407668	0.0258665	Tyrobp/Rps3/Lamp1/Ppp3ca	4	0	1	down	BP
GO:0006979	response to oxidative stress	4/44	408/28564	0.00354717	0.0407668	0.0258665	Rps3/Cst3/Apoe/Jun	4	2	0	up	BP
GO:0010952	positive regulation of peptidase activity	3/44	203/28564	0.00378015	0.0427145	0.0271023	Rps3/Rock2/Lgmn	3	0	1	down	BP
GO:0051098	regulation of binding	4/44	416/28564	0.00380082	0.0427145	0.0271023	Ppp3ca/Hsp90ab1/Apoe/Jun	4	3	1	up	BP
GO:0040029	epigenetic regulation of gene expression	3/44	204/28564	0.00383248	0.0427145	0.0271023	Atrx/Ythdc1/Klf2	3	0	1	down	BP
GO:0000381	regulation of alternative mRNA splicing, via spliceosome	2/44	60/28564	0.00387824	0.0427145	0.0271023	Malat1/Ythdc1	2	1	1	equal	BP
GO:0002474	antigen processing and presentation of peptide antigen via MHC class I	2/44	60/28564	0.00387824	0.0427145	0.0271023	H2-D1/H2-K1	2	1	0	up	BP
GO:0042987	amyloid precursor protein catabolic process	2/44	60/28564	0.00387824	0.0427145	0.0271023	Rock2/Apoe	2	1	1	equal	BP
GO:0001916	positive regulation of T cell mediated cytotoxicity	2/44	61/28564	0.00400579	0.0438151	0.0278007	H2-D1/H2-K1	2	1	0	up	BP
GO:0006364	rRNA processing	3/44	212/28564	0.0042671	0.0458003	0.0290603	Rps19/Rps21/Rps24	3	1	0	up	BP
GO:0048771	tissue remodeling	3/44	212/28564	0.0042671	0.0458003	0.0290603	Rock2/Ppp3ca/Cst3	3	0	2	down	BP
GO:0050867	positive regulation of cell activation	4/44	430/28564	0.00427393	0.0458003	0.0290603	Tyrobp/Rps3/Lamp1/Ppp3ca	4	0	1	down	BP
GO:0042311	vasodilation	2/44	64/28564	0.00440005	0.0468354	0.0297171	Klf2/Apoe	2	1	0	up	BP
GO:0003735	structural constituent of ribosome	12/42	167/28171	1.19558e-17	2.11618e-15	1.29626e-15	Rps26/Rpl39/Rpl41/Rps11/Rps3/Rps19/Rps15a/Rps21/Rplp2/Rps24/mt-Rnr2/mt-Rnr1	12	4	2	up	MF
GO:0042277	peptide binding	6/42	361/28171	1.50976e-05	0.00133614	0.000818448	H2-D1/H2-K1/Ppp3ca/Hsp90ab1/Cst3/Apoe	6	3	1	up	MF
GO:0033218	amide binding	6/42	450/28171	5.17912e-05	0.00305568	0.00187175	H2-D1/H2-K1/Ppp3ca/Hsp90ab1/Cst3/Apoe	6	3	1	up	MF
GO:0062061	TAP complex binding	2/42	10/28171	9.69096e-05	0.00428825	0.00262676	H2-D1/H2-K1	2	1	0	up	MF
GO:0046977	TAP binding	2/42	18/28171	0.000327008	0.0080786	0.00494853	H2-D1/H2-K1	2	1	0	up	MF
GO:0046978	TAP1 binding	2/42	18/28171	0.000327008	0.0080786	0.00494853	H2-D1/H2-K1	2	1	0	up	MF
GO:0046979	TAP2 binding	2/42	18/28171	0.000327008	0.0080786	0.00494853	H2-D1/H2-K1	2	1	0	up	MF
GO:0042610	CD8 receptor binding	2/42	19/28171	0.000365134	0.0080786	0.00494853	H2-D1/H2-K1	2	1	0	up	MF
GO:0048156	tau protein binding	2/42	22/28171	0.000491855	0.00967314	0.00592527	Hsp90ab1/Apoe	2	2	0	up	MF
GO:0030881	beta-2-microglobulin binding	2/42	27/28171	0.00074384	0.013166	0.00806479	H2-D1/H2-K1	2	1	0	up	MF
GO:0050750	low-density lipoprotein particle receptor binding	2/42	29/28171	0.000858771	0.0138184	0.00846444	Hsp90b1/Apoe	2	1	0	up	MF
GO:0042608	T cell receptor binding	2/42	33/28171	0.00111261	0.0151487	0.00927929	H2-D1/H2-K1	2	1	0	up	MF
GO:0070325	lipoprotein particle receptor binding	2/42	33/28171	0.00111261	0.0151487	0.00927929	Hsp90b1/Apoe	2	1	0	up	MF
GO:0031625	ubiquitin protein ligase binding	4/42	329/28171	0.00144102	0.0173974	0.0106567	Slc25a5/Hsp90ab1/Ubc/Jun	4	2	0	up	MF
GO:0031369	translation initiation factor binding	2/42	38/28171	0.0014744	0.0173974	0.0106567	Rps19/Rps24	2	0	0	equal	MF
GO:0046703	natural killer cell lectin-like receptor binding	2/42	40/28171	0.00163281	0.0173974	0.0106567	H2-D1/H2-K1	2	1	0	up	MF
GO:0042288	MHC class I protein binding	2/42	41/28171	0.00171492	0.0173974	0.0106567	H2-D1/H2-K1	2	1	0	up	MF
GO:0044389	ubiquitin-like protein ligase binding	4/42	348/28171	0.00176923	0.0173974	0.0106567	Slc25a5/Hsp90ab1/Ubc/Jun	4	2	0	up	MF
GO:0071889	14-3-3 protein binding	2/42	49/28171	0.00244096	0.0227394	0.013929	H2-D1/H2-K1	2	1	0	up	MF
GO:0044183	protein folding chaperone	2/42	56/28171	0.00317547	0.0281029	0.0172144	Hsp90ab1/Hsp90b1	2	1	0	up	MF
GO:0042287	MHC protein binding	2/42	60/28171	0.00363599	0.0306462	0.0187723	H2-D1/H2-K1	2	1	0	up	MF
GO:0042605	peptide antigen binding	2/42	70/28171	0.00491448	0.0388798	0.0238157	H2-D1/H2-K1	2	1	0	up	MF
GO:0001540	amyloid-beta binding	2/42	71/28171	0.00505217	0.0388798	0.0238157	Cst3/Apoe	2	1	0	up	MF
GO:0019843	rRNA binding	2/42	76/28171	0.00576705	0.042532	0.0260529	Rps11/Rps3	2	0	0	equal	MF

## Sheet: ST9
Supplementary Table ST9: List of significantly enriched pathways (Biological processes [BP] and Molecular functions [MF]) in oligodendrocyte-specific DEGs (THY-Tau22 scRNA-seq data, 17-months age)
ID	Description	GeneRatio	BgRatio	pvalue	p.adjust	qvalue	geneID	Count	up	down	upDown	Category
GO:0048260	positive regulation of receptor-mediated endocytosis	3/20	64/28564	1.19008e-05	0.00930645	0.00522384	App/Trf/Cd63	3	2	0	up	BP
GO:1905906	regulation of amyloid fibril formation	2/20	16/28564	5.55632e-05	0.0124598	0.00699383	App/Cryab	2	2	0	up	BP
GO:0032642	regulation of chemokine production	3/20	112/28564	6.37224e-05	0.0124598	0.00699383	App/Apod/Mbp	3	1	0	up	BP
GO:0032602	chemokine production	3/20	121/28564	8.01913e-05	0.0124598	0.00699383	App/Apod/Mbp	3	1	0	up	BP
GO:0048259	regulation of receptor-mediated endocytosis	3/20	131/28564	0.000101503	0.0124598	0.00699383	App/Trf/Cd63	3	2	0	up	BP
GO:0045807	positive regulation of endocytosis	3/20	133/28564	0.000106166	0.0124598	0.00699383	App/Trf/Cd63	3	2	0	up	BP
GO:0052548	regulation of endopeptidase activity	4/20	368/28564	0.000111532	0.0124598	0.00699383	App/Arl6ip1/Mbp/Cryab	4	3	0	up	BP
GO:0045780	positive regulation of bone resorption	2/20	28/28564	0.000174144	0.0153806	0.00863333	Car2/Trf	2	2	0	up	BP
GO:1990000	amyloid fibril formation	2/20	29/28564	0.000186965	0.0153806	0.00863333	App/Cryab	2	2	0	up	BP
GO:0042552	myelination	3/20	180/28564	0.000259252	0.0153806	0.00863333	Trf/Mbp/Mal	3	1	0	up	BP
GO:0007272	ensheathment of neurons	3/20	183/28564	0.000272142	0.0153806	0.00863333	Trf/Mbp/Mal	3	1	0	up	BP
GO:0008366	axon ensheathment	3/20	183/28564	0.000272142	0.0153806	0.00863333	Trf/Mbp/Mal	3	1	0	up	BP
GO:0002092	positive regulation of receptor internalization	2/20	35/28564	0.000273311	0.0153806	0.00863333	App/Cd63	2	1	0	up	BP
GO:0052547	regulation of peptidase activity	4/20	466/28564	0.000275356	0.0153806	0.00863333	App/Arl6ip1/Mbp/Cryab	4	3	0	up	BP
GO:1900181	negative regulation of protein localization to nucleus	2/20	42/28564	0.000394337	0.0201791	0.0113268	App/Apod	2	1	0	up	BP
GO:0043281	regulation of cysteine-type endopeptidase activity involved in apoptotic process	3/20	211/28564	0.000412872	0.0201791	0.0113268	App/Arl6ip1/Cryab	3	3	0	up	BP
GO:2000404	regulation of T cell migration	2/20	50/28564	0.000559168	0.0254416	0.0142807	App/Apod	2	1	0	up	BP
GO:0045124	regulation of bone resorption	2/20	54/28564	0.000652104	0.0254416	0.0142807	Car2/Trf	2	2	0	up	BP
GO:0030100	regulation of endocytosis	3/20	248/28564	0.000660815	0.0254416	0.0142807	App/Trf/Cd63	3	2	0	up	BP
GO:2000116	regulation of cysteine-type endopeptidase activity	3/20	251/28564	0.000684271	0.0254416	0.0142807	App/Arl6ip1/Cryab	3	3	0	up	BP
GO:0006826	iron ion transport	2/20	57/28564	0.000726379	0.0254416	0.0142807	Trf/Fth1	2	1	0	up	BP
GO:0010466	negative regulation of peptidase activity	3/20	267/28564	0.000818376	0.0254416	0.0142807	App/Arl6ip1/Cryab	3	3	0	up	BP
GO:0006898	receptor-mediated endocytosis	3/20	273/28564	0.000872675	0.0254416	0.0142807	App/Trf/Cd63	3	2	0	up	BP
GO:0002573	myeloid leukocyte differentiation	3/20	277/28564	0.000910118	0.0254416	0.0142807	Car2/App/Trf	3	3	0	up	BP
GO:0042255	ribosome assembly	2/20	64/28564	0.00091484	0.0254416	0.0142807	mt-Rnr2/mt-Rnr1	2	0	1	down	BP
GO:0046850	regulation of bone remodeling	2/20	64/28564	0.00091484	0.0254416	0.0142807	Car2/Trf	2	2	0	up	BP
GO:0001894	tissue homeostasis	3/20	278/28564	0.000919637	0.0254416	0.0142807	Car2/Trf/Mbp	3	2	0	up	BP
GO:0060249	anatomical structure homeostasis	3/20	278/28564	0.000919637	0.0254416	0.0142807	Car2/Trf/Mbp	3	2	0	up	BP
GO:2000401	regulation of lymphocyte migration	2/20	65/28564	0.000943487	0.0254416	0.0142807	App/Apod	2	1	0	up	BP
GO:0072678	T cell migration	2/20	67/28564	0.00100207	0.026033	0.0146127	App/Apod	2	1	0	up	BP
GO:0032387	negative regulation of intracellular transport	2/20	68/28564	0.001032	0.026033	0.0146127	Apod/Cryab	2	1	0	up	BP
GO:0006879	intracellular iron ion homeostasis	2/20	71/28564	0.00112436	0.026644	0.0149556	Trf/Fth1	2	1	0	up	BP
GO:0070050	neuron cellular homeostasis	2/20	71/28564	0.00112436	0.026644	0.0149556	Car2/App	2	2	0	up	BP
GO:0045453	bone resorption	2/20	81/28564	0.00145983	0.0323788	0.0181747	Car2/Trf	2	2	0	up	BP
GO:0043154	negative regulation of cysteine-type endopeptidase activity involved in apoptotic process	2/20	82/28564	0.0014957	0.0323788	0.0181747	Arl6ip1/Cryab	2	2	0	up	BP
GO:0002090	regulation of receptor internalization	2/20	83/28564	0.00153199	0.0323788	0.0181747	App/Cd63	2	1	0	up	BP
GO:0032722	positive regulation of chemokine production	2/20	83/28564	0.00153199	0.0323788	0.0181747	App/Mbp	2	1	0	up	BP
GO:0034103	regulation of tissue remodeling	2/20	87/28564	0.00168133	0.0346	0.0194215	Car2/Trf	2	2	0	up	BP
GO:0055072	iron ion homeostasis	2/20	95/28564	0.002	0.0397975	0.0223389	Trf/Fth1	2	1	0	up	BP
GO:0045861	negative regulation of proteolysis	3/20	368/28564	0.00205466	0.0397975	0.0223389	App/Arl6ip1/Cryab	3	3	0	up	BP
GO:0051346	negative regulation of hydrolase activity	3/20	370/28564	0.00208657	0.0397975	0.0223389	App/Arl6ip1/Cryab	3	3	0	up	BP
GO:0000041	transition metal ion transport	2/20	100/28564	0.0022126	0.0403243	0.0226346	Trf/Fth1	2	1	0	up	BP
GO:0042063	gliogenesis	3/20	378/28564	0.00221732	0.0403243	0.0226346	App/Trf/Mal	3	2	0	up	BP
GO:2000117	negative regulation of cysteine-type endopeptidase activity	2/20	102/28564	0.00230052	0.0408865	0.0229502	Arl6ip1/Cryab	2	2	0	up	BP
GO:1902903	regulation of supramolecular fiber organization	3/20	394/28564	0.00249392	0.0425871	0.0239047	App/Tubb4a/Cryab	3	2	0	up	BP
GO:0019731	antibacterial humoral response	2/20	108/28564	0.00257407	0.0425871	0.0239047	App/Trf	2	2	0	up	BP
GO:0046849	bone remodeling	2/20	108/28564	0.00257407	0.0425871	0.0239047	Car2/Trf	2	2	0	up	BP
GO:0032755	positive regulation of interleukin-6 production	2/20	110/28564	0.0026685	0.0425871	0.0239047	App/Mbp	2	1	0	up	BP
GO:0072676	lymphocyte migration	2/20	110/28564	0.0026685	0.0425871	0.0239047	App/Apod	2	1	0	up	BP
GO:0006979	response to oxidative stress	3/20	408/28564	0.00275282	0.043054	0.0241668	App/Apod/Cryab	3	2	0	up	BP
GO:0006417	regulation of translation	3/20	411/28564	0.00281038	0.0430924	0.0241884	App/Rplp1/Eif1	3	2	0	up	BP
GO:0071675	regulation of mononuclear cell migration	2/20	122/28564	0.00326897	0.0491602	0.0275943	App/Apod	2	1	0	up	BP
GO:0019911	structural constituent of myelin sheath	2/20	11/28171	2.62357e-05	0.00204638	0.00124274	Mbp/Mal	2	0	0	equal	MF
GO:0008199	ferric iron binding	2/20	18/28171	7.27655e-05	0.00283786	0.00172339	Trf/Fth1	2	1	0	up	MF
GO:0003735	structural constituent of ribosome	3/20	167/28171	0.000216577	0.00547825	0.00332687	Rplp1/mt-Rnr2/mt-Rnr1	3	0	1	down	MF
GO:0008198	ferrous iron binding	2/20	35/28171	0.000280936	0.00547825	0.00332687	Trf/Fth1	2	1	0	up	MF
GO:1901681	sulfur compound binding	3/20	293/28171	0.00111349	0.0173704	0.0105488	App/Trf/Fth1	3	2	0	up	MF

## Sheet: ST10
Supplementary Table ST10: List of significantly enriched pathways (Biological processes [BP] and Molecular functions [MF]) in astrocyte-specific DEGs (THY-Tau22 scRNA-seq data, 17-months age)
ID	Description	GeneRatio	BgRatio	pvalue	p.adjust	qvalue	geneID	Count	up	down	upDown	Category
GO:0071280	cellular response to copper ion	4/26	18/28564	1.63546e-09	1.80392e-06	9.64063e-07	Prnp/Mt1/Mt2/Mt3	4	0	0	equal	BP
GO:0046688	response to copper ion	4/26	29/28564	1.26083e-08	6.95347e-06	3.71613e-06	Prnp/Mt1/Mt2/Mt3	4	0	0	equal	BP
GO:0098754	detoxification	4/26	71/28564	5.02611e-07	0.000177156	9.46768e-05	Mt1/Mt2/Mt3/Prdx6	4	0	0	equal	BP
GO:1902430	negative regulation of amyloid-beta formation	3/26	19/28564	6.4245e-07	0.000177156	9.46768e-05	Clu/Prnp/Apoe	3	1	0	up	BP
GO:1902992	negative regulation of amyloid precursor protein catabolic process	3/26	22/28564	1.01918e-06	0.00022483	0.000120155	Clu/Prnp/Apoe	3	1	0	up	BP
GO:0007263	nitric oxide mediated signal transduction	3/26	28/28564	2.16022e-06	0.000362602	0.000193785	Apoe/Mt1/Mt2	3	0	0	equal	BP
GO:0022010	central nervous system myelination	3/26	30/28564	2.67397e-06	0.000362602	0.000193785	Clu/Gpm6b/Plp1	3	2	0	up	BP
GO:0032291	axon ensheathment in central nervous system	3/26	30/28564	2.67397e-06	0.000362602	0.000193785	Clu/Gpm6b/Plp1	3	2	0	up	BP
GO:0006882	intracellular zinc ion homeostasis	3/26	31/28564	2.95868e-06	0.000362602	0.000193785	Mt1/Mt2/Mt3	3	0	0	equal	BP
GO:0010001	glial cell differentiation	5/26	274/28564	4.36757e-06	0.000481743	0.000257457	Clu/Gpm6b/Nfib/Mt3/Plp1	5	2	0	up	BP
GO:0021782	glial cell development	4/26	129/28564	5.49489e-06	0.000508233	0.000271614	Clu/Gpm6b/Mt3/Plp1	4	2	0	up	BP
GO:1902003	regulation of amyloid-beta formation	3/26	38/28564	5.52928e-06	0.000508233	0.000271614	Clu/Prnp/Apoe	3	1	0	up	BP
GO:0009636	response to toxic substance	4/26	136/28564	6.77547e-06	0.000574873	0.000307228	Mt1/Mt2/Mt3/Prdx6	4	0	0	equal	BP
GO:1902991	regulation of amyloid precursor protein catabolic process	3/26	45/28564	9.26144e-06	0.000729669	0.000389955	Clu/Prnp/Apoe	3	1	0	up	BP
GO:0034205	amyloid-beta formation	3/26	48/28564	1.12682e-05	0.000826964	0.000441952	Clu/Prnp/Apoe	3	1	0	up	BP
GO:0014003	oligodendrocyte development	3/26	49/28564	1.19958e-05	0.000826964	0.000441952	Clu/Gpm6b/Plp1	3	2	0	up	BP
GO:0050435	amyloid-beta metabolic process	3/26	56/28564	1.79723e-05	0.00114775	0.000613387	Clu/Prnp/Apoe	3	1	0	up	BP
GO:0071248	cellular response to metal ion	4/26	176/28564	1.87302e-05	0.00114775	0.000613387	Prnp/Mt1/Mt2/Mt3	4	0	0	equal	BP
GO:0042063	gliogenesis	5/26	378/28564	2.06803e-05	0.00120055	0.000641606	Clu/Gpm6b/Nfib/Mt3/Plp1	5	2	0	up	BP
GO:0042987	amyloid precursor protein catabolic process	3/26	60/28564	2.21331e-05	0.00122064	0.000652345	Clu/Prnp/Apoe	3	1	0	up	BP
GO:1901214	regulation of neuron death	5/26	405/28564	2.8769e-05	0.0014941	0.00079849	Clu/Prnp/Apoe/Mt1/Mt3	5	1	0	up	BP
GO:0006979	response to oxidative stress	5/26	408/28564	2.98008e-05	0.0014941	0.00079849	Prnp/Apoe/Cst3/Mt3/Prdx6	5	0	0	equal	BP
GO:0061687	detoxification of inorganic compound	2/26	10/28564	3.56908e-05	0.00171161	0.00091473	Mt1/Mt2	2	0	0	equal	BP
GO:0042982	amyloid precursor protein metabolic process	3/26	76/28564	4.50322e-05	0.0020261	0.0010828	Clu/Prnp/Apoe	3	1	0	up	BP
GO:0017038	protein import	2/26	12/28564	5.22879e-05	0.0020261	0.0010828	Clu/Apoe	2	1	0	up	BP
GO:1900272	negative regulation of long-term synaptic potentiation	2/26	12/28564	5.22879e-05	0.0020261	0.0010828	Prnp/Apoe	2	0	0	equal	BP
GO:1902947	regulation of tau-protein kinase activity	2/26	12/28564	5.22879e-05	0.0020261	0.0010828	Clu/Apoe	2	1	0	up	BP
GO:1905907	negative regulation of amyloid fibril formation	2/26	12/28564	5.22879e-05	0.0020261	0.0010828	Clu/Apoe	2	1	0	up	BP
GO:0070997	neuron death	5/26	461/28564	5.32701e-05	0.0020261	0.0010828	Clu/Prnp/Apoe/Mt1/Mt3	5	1	0	up	BP
GO:0071241	cellular response to inorganic substance	4/26	247/28564	7.0237e-05	0.00253848	0.00135663	Prnp/Mt1/Mt2/Mt3	4	0	0	equal	BP
GO:0030100	regulation of endocytosis	4/26	248/28564	7.13444e-05	0.00253848	0.00135663	Clu/Cd63/Actb/Apoe	4	1	0	up	BP
GO:1902950	regulation of dendritic spine maintenance	2/26	16/28564	9.48562e-05	0.0031705	0.0016944	Prnp/Apoe	2	0	0	equal	BP
GO:1905906	regulation of amyloid fibril formation	2/26	16/28564	9.48562e-05	0.0031705	0.0016944	Clu/Apoe	2	1	0	up	BP
GO:1900221	regulation of amyloid-beta clearance	2/26	18/28564	0.000120806	0.0039191	0.00209447	Clu/Apoe	2	1	0	up	BP
GO:0043523	regulation of neuron apoptotic process	4/26	294/28564	0.000137492	0.00426787	0.00228087	Prnp/Apoe/Mt1/Mt3	4	0	0	equal	BP
GO:0019932	second-messenger-mediated signaling	4/26	295/28564	0.000139296	0.00426787	0.00228087	Prnp/Apoe/Mt1/Mt2	4	0	0	equal	BP
GO:1902004	positive regulation of amyloid-beta formation	2/26	20/28564	0.000149853	0.00446724	0.00238742	Clu/Apoe	2	1	0	up	BP
GO:0050807	regulation of synapse organization	4/26	305/28564	0.000158293	0.0045883	0.00245211	Prnp/Apoe/Malat1/Sparcl1	4	1	1	equal	BP
GO:0090083	regulation of inclusion body assembly	2/26	21/28564	0.000165534	0.0045883	0.00245211	Clu/Apoe	2	1	0	up	BP
GO:0010038	response to metal ion	4/26	309/28564	0.000166393	0.0045883	0.00245211	Prnp/Mt1/Mt2/Mt3	4	0	0	equal	BP
GO:0050803	regulation of synapse structure or activity	4/26	313/28564	0.00017479	0.00470228	0.00251303	Prnp/Apoe/Malat1/Sparcl1	4	1	1	equal	BP
GO:0048709	oligodendrocyte differentiation	3/26	122/28564	0.000183945	0.00483075	0.00258169	Clu/Gpm6b/Plp1	3	2	0	up	BP
GO:0051402	neuron apoptotic process	4/26	337/28564	0.000231753	0.00556743	0.00297539	Prnp/Apoe/Mt1/Mt3	4	0	0	equal	BP
GO:0006706	steroid catabolic process	2/26	25/28564	0.000235949	0.00556743	0.00297539	Apoe/Mt3	2	0	0	equal	BP
GO:0060547	negative regulation of necrotic cell death	2/26	25/28564	0.000235949	0.00556743	0.00297539	Mt3/Slc25a4	2	0	0	equal	BP
GO:0045807	positive regulation of endocytosis	3/26	133/28564	0.000237234	0.00556743	0.00297539	Clu/Cd63/Apoe	3	1	0	up	BP
GO:1901216	positive regulation of neuron death	3/26	133/28564	0.000237234	0.00556743	0.00297539	Clu/Prnp/Apoe	3	1	0	up	BP
GO:1902993	positive regulation of amyloid precursor protein catabolic process	2/26	26/28564	0.000255468	0.00587044	0.00313733	Clu/Apoe	2	1	0	up	BP
GO:0097062	dendritic spine maintenance	2/26	28/28564	0.000296796	0.00668095	0.00357048	Prnp/Apoe	2	0	0	equal	BP
GO:0070841	inclusion body assembly	2/26	29/28564	0.000318603	0.00689057	0.00368251	Clu/Apoe	2	1	0	up	BP
GO:1990000	amyloid fibril formation	2/26	29/28564	0.000318603	0.00689057	0.00368251	Clu/Apoe	2	1	0	up	BP
GO:1904062	regulation of monoatomic cation transmembrane transport	4/26	371/28564	0.000333891	0.0069687	0.00372427	Prnp/Cd63/Plp1/Slc25a4	4	0	0	equal	BP
GO:0042744	hydrogen peroxide catabolic process	2/26	30/28564	0.000341169	0.0069687	0.00372427	Mt3/Prdx6	2	0	0	equal	BP
GO:0098869	cellular oxidant detoxification	2/26	30/28564	0.000341169	0.0069687	0.00372427	Mt3/Prdx6	2	0	0	equal	BP
GO:0046686	response to cadmium ion	2/26	36/28564	0.000492451	0.00987588	0.00527794	Prnp/Mt3	2	0	0	equal	BP
GO:0097242	amyloid-beta clearance	2/26	37/28564	0.0005203	0.010248	0.00547684	Clu/Apoe	2	1	0	up	BP
GO:0042552	myelination	3/26	180/28564	0.000575067	0.0108102	0.00577729	Clu/Gpm6b/Plp1	3	2	0	up	BP
GO:0014002	astrocyte development	2/26	39/28564	0.000578245	0.0108102	0.00577729	Mt3/Plp1	2	0	0	equal	BP
GO:0046164	alcohol catabolic process	2/26	39/28564	0.000578245	0.0108102	0.00577729	Apoe/Mt3	2	0	0	equal	BP
GO:0007272	ensheathment of neurons	3/26	183/28564	0.000603377	0.0109102	0.00583074	Clu/Gpm6b/Plp1	3	2	0	up	BP
GO:0008366	axon ensheathment	3/26	183/28564	0.000603377	0.0109102	0.00583074	Clu/Gpm6b/Plp1	3	2	0	up	BP
GO:0010464	regulation of mesenchymal cell proliferation	2/26	41/28564	0.000639178	0.0113712	0.00607707	Nfib/Arhgap5	2	0	0	equal	BP
GO:0010939	regulation of necrotic cell death	2/26	43/28564	0.000703088	0.0123096	0.0065786	Mt3/Slc25a4	2	0	0	equal	BP
GO:0043524	negative regulation of neuron apoptotic process	3/26	199/28564	0.000769457	0.0132611	0.00708711	Apoe/Mt1/Mt3	3	0	0	equal	BP
GO:1905710	positive regulation of membrane permeability	2/26	46/28564	0.000804514	0.013652	0.00729599	Mt3/Slc25a4	2	0	0	equal	BP
GO:0007215	glutamate receptor signaling pathway	2/26	49/28564	0.000912582	0.0152512	0.00815065	Prnp/Plp1	2	0	0	equal	BP
GO:1903018	regulation of glycoprotein metabolic process	2/26	50/28564	0.000950075	0.015608	0.00834136	Cst3/Mt3	2	0	0	equal	BP
GO:0034765	regulation of monoatomic ion transmembrane transport	4/26	492/28564	0.000962236	0.015608	0.00834136	Prnp/Cd63/Plp1/Slc25a4	4	0	0	equal	BP
GO:0008361	regulation of cell size	3/26	218/28564	0.00100138	0.0157632	0.00842429	Apoe/Mt3/Arhgap5	3	0	0	equal	BP
GO:0007409	axonogenesis	4/26	498/28564	0.00100646	0.0157632	0.00842429	Actb/Nfib/Apoe/Mt3	4	0	0	equal	BP
GO:0031345	negative regulation of cell projection organization	3/26	219/28564	0.00101468	0.0157632	0.00842429	Prnp/Apoe/Mt3	3	0	0	equal	BP
GO:1990748	cellular detoxification	2/26	53/28564	0.00106695	0.016345	0.00873523	Mt3/Prdx6	2	0	0	equal	BP
GO:0010463	mesenchymal cell proliferation	2/26	55/28564	0.00114851	0.0173535	0.00927418	Nfib/Arhgap5	2	0	0	equal	BP
GO:0034249	negative regulation of amide metabolic process	3/26	232/28564	0.00119783	0.0178541	0.00954171	Clu/Prnp/Apoe	3	1	0	up	BP
GO:1900271	regulation of long-term synaptic potentiation	2/26	57/28564	0.00123298	0.018133	0.00969076	Prnp/Apoe	2	0	0	equal	BP
GO:0033059	cellular pigmentation	2/26	58/28564	0.0012763	0.0185231	0.00989926	Cd63/Apoe	2	0	0	equal	BP
GO:0042743	hydrogen peroxide metabolic process	2/26	59/28564	0.00132034	0.0189135	0.0101079	Mt3/Prdx6	2	0	0	equal	BP
GO:0097237	cellular response to toxic substance	2/26	60/28564	0.00136511	0.0190597	0.010186	Mt3/Prdx6	2	0	0	equal	BP
GO:1901616	organic hydroxy compound catabolic process	2/26	60/28564	0.00136511	0.0190597	0.010186	Apoe/Mt3	2	0	0	equal	BP
GO:0010632	regulation of epithelial cell migration	3/26	249/28564	0.00146713	0.020228	0.0108104	Cd63/Apoe/Arhgap5	3	0	0	equal	BP
GO:0099173	postsynapse organization	3/26	251/28564	0.0015011	0.0204409	0.0109242	Prnp/Actb/Apoe	3	0	0	equal	BP
GO:0048260	positive regulation of receptor-mediated endocytosis	2/26	64/28564	0.00155136	0.0208677	0.0111523	Clu/Cd63	2	1	0	up	BP
GO:0098657	import into cell	3/26	264/28564	0.00173404	0.0229669	0.0122741	Prnp/Gpm6b/Actb	3	1	0	up	BP
GO:0070265	necrotic cell death	2/26	68/28564	0.00174907	0.0229669	0.0122741	Mt3/Slc25a4	2	0	0	equal	BP
GO:0006898	receptor-mediated endocytosis	3/26	273/28564	0.00190785	0.0244693	0.0130771	Clu/Cd63/Apoe	3	1	0	up	BP
GO:1901215	negative regulation of neuron death	3/26	273/28564	0.00190785	0.0244693	0.0130771	Apoe/Mt1/Mt3	3	0	0	equal	BP
GO:0010633	negative regulation of epithelial cell migration	2/26	74/28564	0.00206691	0.0259068	0.0138453	Cd63/Apoe	2	0	0	equal	BP
GO:0048662	negative regulation of smooth muscle cell proliferation	2/26	74/28564	0.00206691	0.0259068	0.0138453	Ndrg2/Apoe	2	0	0	equal	BP
GO:0090559	regulation of membrane permeability	2/26	76/28564	0.00217849	0.0269532	0.0144045	Mt3/Slc25a4	2	0	0	equal	BP
GO:0048588	developmental cell growth	3/26	287/28564	0.00219927	0.0269532	0.0144045	Apoe/Mt3/Slc25a4	3	0	0	equal	BP
GO:0014009	glial cell proliferation	2/26	77/28564	0.00223534	0.0270943	0.0144799	Clu/Nfib	2	1	0	up	BP
GO:0022898	regulation of transmembrane transporter activity	3/26	303/28564	0.0025646	0.0307473	0.0164322	Prnp/Actb/Slc25a4	3	0	0	equal	BP
GO:0015850	organic hydroxy compound transport	3/26	306/28564	0.00263703	0.0312757	0.0167146	Gpm6b/Actb/Apoe	3	1	0	up	BP
GO:0043954	cellular component maintenance	2/26	85/28564	0.00271517	0.0318599	0.0170268	Prnp/Apoe	2	0	0	equal	BP
GO:0031647	regulation of protein stability	3/26	311/28564	0.00276054	0.0320513	0.0171291	Clu/Prnp/Mt3	3	1	0	up	BP
GO:0032409	regulation of transporter activity	3/26	317/28564	0.00291342	0.0334739	0.0178894	Prnp/Actb/Slc25a4	3	0	0	equal	BP
GO:0010631	epithelial cell migration	3/26	327/28564	0.00317967	0.0357278	0.0190939	Cd63/Apoe/Arhgap5	3	0	0	equal	BP
GO:0070372	regulation of ERK1 and ERK2 cascade	3/26	329/28564	0.00323466	0.0357278	0.0190939	Ndrg2/Apoe/Mt3	3	0	0	equal	BP
GO:0090132	epithelium migration	3/26	329/28564	0.00323466	0.0357278	0.0190939	Cd63/Apoe/Arhgap5	3	0	0	equal	BP
GO:0048708	astrocyte differentiation	2/26	93/28564	0.00323914	0.0357278	0.0190939	Mt3/Plp1	2	0	0	equal	BP
GO:0090130	tissue migration	3/26	331/28564	0.00329023	0.0359319	0.019203	Cd63/Apoe/Arhgap5	3	0	0	equal	BP
GO:1901379	regulation of potassium ion transmembrane transport	2/26	96/28564	0.00344689	0.0372737	0.0199201	Prnp/Cd63	2	0	0	equal	BP
GO:0016042	lipid catabolic process	3/26	342/28564	0.00360641	0.0386201	0.0206397	Apoe/Mt3/Prdx6	3	0	0	equal	BP
GO:0051341	regulation of oxidoreductase activity	2/26	100/28564	0.00373335	0.039595	0.0211607	Apoe/Mt3	2	0	0	equal	BP
GO:2000117	negative regulation of cysteine-type endopeptidase activity	2/26	102/28564	0.00388061	0.0407649	0.0217859	Cst3/Mt3	2	0	0	equal	BP
GO:0070371	ERK1 and ERK2 cascade	3/26	353/28564	0.00394065	0.0409444	0.0218818	Ndrg2/Apoe/Mt3	3	0	0	equal	BP
GO:0001933	negative regulation of protein phosphorylation	3/26	354/28564	0.00397194	0.0409444	0.0218818	Prnp/Actb/Apoe	3	0	0	equal	BP
GO:0032147	activation of protein kinase activity	2/26	105/28564	0.00410652	0.0419398	0.0224138	Prnp/Mt3	2	0	0	equal	BP
GO:0042176	regulation of protein catabolic process	3/26	364/28564	0.00429327	0.0434447	0.0232181	Clu/Apoe/Cst3	3	1	0	up	BP
GO:0097061	dendritic spine organization	2/26	108/28564	0.00433843	0.0435026	0.023249	Prnp/Apoe	2	0	0	equal	BP
GO:0045860	positive regulation of protein kinase activity	3/26	373/28564	0.00459566	0.0456668	0.0244056	Clu/Prnp/Mt3	3	1	0	up	BP
GO:0015844	monoamine transport	2/26	113/28564	0.00473817	0.0466365	0.0249238	Gpm6b/Actb	2	1	0	up	BP
GO:0030516	regulation of axon extension	2/26	114/28564	0.00482009	0.0466365	0.0249238	Apoe/Mt3	2	0	0	equal	BP
GO:0043473	pigmentation	2/26	114/28564	0.00482009	0.0466365	0.0249238	Cd63/Apoe	2	0	0	equal	BP
GO:0048024	regulation of mRNA splicing, via spliceosome	2/26	115/28564	0.00490267	0.047023	0.0251304	Prdx6/Malat1	2	0	1	down	BP
GO:0043266	regulation of potassium ion transport	2/26	116/28564	0.0049859	0.0473896	0.0253263	Prnp/Cd63	2	0	0	equal	BP
GO:0106027	neuron projection organization	2/26	117/28564	0.00506979	0.0473896	0.0253263	Prnp/Apoe	2	0	0	equal	BP
GO:1903076	regulation of protein localization to plasma membrane	2/26	117/28564	0.00506979	0.0473896	0.0253263	Prnp/Actb	2	0	0	equal	BP
GO:0001540	amyloid-beta binding	4/24	71/28171	3.78818e-07	4.12912e-05	1.71465e-05	Clu/Prnp/Apoe/Cst3	4	1	0	up	MF
GO:0005507	copper ion binding	3/24	70/28171	2.86442e-05	0.00138351	0.000574514	Prnp/Mt1/Mt3	3	0	0	equal	MF
GO:0019911	structural constituent of myelin sheath	2/24	11/28171	3.80783e-05	0.00138351	0.000574514	Gpm6b/Plp1	2	1	0	up	MF
GO:0048156	tau protein binding	2/24	22/28171	0.000159016	0.00433318	0.00179939	Clu/Apoe	2	1	0	up	MF
GO:0042277	peptide binding	4/24	361/28171	0.000230071	0.00501554	0.00208274	Clu/Prnp/Apoe/Cst3	4	1	0	up	MF
GO:0050750	low-density lipoprotein particle receptor binding	2/24	29/28171	0.000278466	0.0050588	0.00210071	Clu/Apoe	2	1	0	up	MF
GO:0070325	lipoprotein particle receptor binding	2/24	33/28171	0.00036139	0.00562736	0.00233681	Clu/Apoe	2	1	0	up	MF
GO:0033218	amide binding	4/24	450/28171	0.000529801	0.00721854	0.00299756	Clu/Prnp/Apoe/Cst3	4	1	0	up	MF
GO:0004866	endopeptidase inhibitor activity	3/24	205/28171	0.000686611	0.00831562	0.00345313	Prnp/Cst3/Mt3	3	0	0	equal	MF
GO:0030414	peptidase inhibitor activity	3/24	217/28171	0.000809606	0.00845756	0.00351207	Prnp/Cst3/Mt3	3	0	0	equal	MF
GO:0061135	endopeptidase regulator activity	3/24	221/28171	0.000853515	0.00845756	0.00351207	Prnp/Cst3/Mt3	3	0	0	equal	MF
GO:0061134	peptidase regulator activity	3/24	276/28171	0.00161665	0.0146846	0.00609791	Prnp/Cst3/Mt3	3	0	0	equal	MF
GO:0004869	cysteine-type endopeptidase inhibitor activity	2/24	78/28171	0.00200789	0.0168354	0.00699104	Cst3/Mt3	2	0	0	equal	MF
GO:0016209	antioxidant activity	2/24	88/28171	0.00254626	0.0193528	0.0080364	Apoe/Prdx6	2	0	0	equal	MF
GO:0031625	ubiquitin protein ligase binding	3/24	329/28171	0.00266322	0.0193528	0.0080364	Clu/Ckb/Prdx6	3	1	0	up	MF
GO:0044389	ubiquitin-like protein ligase binding	3/24	348/28171	0.00312015	0.021256	0.00882675	Clu/Ckb/Prdx6	3	1	0	up	MF
GO:0004857	enzyme inhibitor activity	3/24	392/28171	0.00435584	0.0279286	0.0115976	Prnp/Cst3/Mt3	3	0	0	equal	MF
GO:0015078	proton transmembrane transporter activity	2/24	124/28171	0.00497872	0.0301489	0.0125196	Cox7b/Slc25a4	2	0	0	equal	MF
GO:0047499	calcium-independent phospholipase A2 activity	1/24	10/28171	0.00848816	0.0462605	0.0192101	Prdx6	1	0	0	equal	MF
GO:0140311	protein sequestering activity	1/24	10/28171	0.00848816	0.0462605	0.0192101	Prnp	1	0	0	equal	MF
GO:0043008	ATP-dependent protein binding	1/24	11/28171	0.00933317	0.0478956	0.0198891	Prnp	1	0	0	equal	MF
GO:0005347	ATP transmembrane transporter activity	1/24	12/28171	0.0101775	0.0478956	0.0198891	Slc25a4	1	0	0	equal	MF
GO:0004129	cytochrome-c oxidase activity	1/24	13/28171	0.0110211	0.0478956	0.0198891	Cox7b	1	0	0	equal	MF
GO:0002020	protease binding	2/24	192/28171	0.0115569	0.0478956	0.0198891	Prnp/Cst3	2	0	0	equal	MF
GO:0016675	oxidoreductase activity, acting on a heme group of donors	1/24	14/28171	0.0118641	0.0478956	0.0198891	Cox7b	1	0	0	equal	MF
GO:0035256	G protein-coupled glutamate receptor binding	1/24	14/28171	0.0118641	0.0478956	0.0198891	Prnp	1	0	0	equal	MF
GO:0042043	neurexin family protein binding	1/24	14/28171	0.0118641	0.0478956	0.0198891	Cpe	1	1	0	up	MF

[truncated: 8 more sheets: ST11, ST12, ST13, ST14, ST15, ST16, ST17, ST18]
